# Supplementary material for: Enrofloxacin hydro­chloride dihydrate
Source: Acta Crystallogr Sect E Struct Rep Online. 2014 Mar 26;70(Pt 4):o468–9. doi: 10.1107/S1600536814006059 (PMC3998605; doi:10.1107/S1600536814006059)
Supplement: Supplementary file 1 [file e-70-0o468-sup1.cif]

##############################################################################
#                                                                            #
# This CIF contains the data in a paper accepted for publication in          #
# Acta Crystallographica Section E. It conforms to the requirements of       #
# Notes for Authors for Acta Crystallographica Section E, and has been       #
# peer reviewed under the auspices of the IUCr Commission on Journals.       #
#                                                                            #
# Full details of the Crystallographic Information File format               #
# are given in the paper "The Crystallographic Information File (CIF):       #
# a New Standard Archive File for Crystallography" by S. R. Hall, F. H.      #
# Allen and I. D. Brown [Acta Cryst. (1991), A47, 655-685].                  #
#                                                                            #
# The current version of the core CIF dictionary is obtainable from          #
# ftp://ftp.iucr.org/pub/cif_core.dic.                                       #
#                                                                            #
# Software is freely available for graphical display of the structure(s)     #
# in this CIF. For information consult the CIF software page                 #
# http://www.iucr.org/resources/cif/software.                                #
#                                                                            #
# This file may be used for bona fide research purposes within the           #
# scientific community so long as proper attribution is given to the journal # 
# article from which it was obtained.                                        #
#                                                                            #
##############################################################################
data_global
_audit_creation_method     'WinGX routine CIF_UPDATE'
_audit_conform_dict_name     cif_core.dic
_audit_conform_dict_version     2.4
_journal_date_recd_electronic     2014-03-07
_journal_date_accepted     2014-03-18
_journal_name_full     'Acta Crystallographica, Section E'
_journal_year     2014
_journal_volume     70
_journal_issue      4
_journal_page_first     o468
_journal_page_last     o469
_journal_paper_category     QO
_journal_paper_doi     10.1107/S1600536814006059
_journal_coeditor_code     IS5348
_publ_contact_author_name     'Sumano, H\'ector'
_publ_contact_author_address
;
Departamento de Fisiolog\'ia y Farmacolog\'ia,
Facultad de Medicina Veterinaria y Zootecnia.
Universidad Nacional Aut\'onoma de M\'exico.
Av. Universidad 3000, Delegaci\'on Coyoac\'an,
Mexico City 04510. M\'exico.
;
_publ_contact_author_email     'sumano@unam.mx'
_publ_contact_author_fax     ?
_publ_contact_author_phone     '+525556225980'
_publ_section_title
;
Enrofloxacin hydrochloride dihydrate
;
loop_
    _publ_author_name
    _publ_author_footnote
    _publ_author_address
    'Miranda-Calder\'on, Jorge E.' ?
;
Departamento de Fisiolog\'ia y Farmacolog\'ia
Facultad de Medicina Veterinaria y Zootecnia
Universidad Nacional Aut\'onoma de M\'exico
Av. Universidad 3000
Delegaci\'on Coyoac\'an
Ciudad de M\'exico
CP 04510
Mexico
;
    'Guti\'errez, Lilia' .
;
Departamento de Fisiolog\'ia y Farmacolog\'ia
Facultad de Medicina Veterinaria y Zootecnia
Universidad Nacional Aut\'onoma de M\'exico
Av. Universidad 3000
Delegaci\'on Coyoac\'an
Ciudad de M\'exico
CP 04510
Mexico
;
    'Flores-Alamo, Marcos' .
;
Facultad de Qu\'imica
Universidad Nacional Aut\'onoma de M\'exico
04510 M\'exico D.F.
Mexico
;
    'Garc\'ia-Guti\'errez, Ponciano' .
;
Laboratorio Divisional de Espectroscopia de Masas
Universidad Aut\'onoma Metropolitana-Iztapalapa
Av. San Rafael Atlixco 186
Delegaci\'on Iztapalapa
Ciudad de M\'exico
CP 09340
Mexico
;
    'Sumano, H\'ector' .
;
Departamento de Fisiolog\'ia y Farmacolog\'ia
Facultad de Medicina Veterinaria y Zootecnia
Universidad Nacional Aut\'onoma de M\'exico
Av. Universidad 3000
Delegaci\'on Coyoac\'an
Ciudad de M\'exico
CP 04510
Mexico
;
data_I
_database_code_depnum_ccdc_archive 'CCDC 992455'
_audit_creation_method     'WinGX routine CIF_UPDATE'
_audit_conform_dict_name     cif_core.dic
_audit_conform_dict_version     2.4.3
_chemical_name_systematic
;\
4-(3-Carboxy-1-cyclopropyl-6-fluoro-4-oxo-1,4-dihydroquinolin-7-yl)-1-\
ethylpiperazin-1-ium chloride dihydrate
;
_chemical_formula_moiety     'C19 H23 F N3 O3 +, Cl -, 2(H2 O)'
_chemical_formula_sum     'C19 H27 Cl F N3 O5'
_chemical_formula_iupac     'C19 H23 F N3 O3 +, Cl -, 2H2 O'
_chemical_formula_weight     431.88
_symmetry_cell_setting     monoclinic
_symmetry_space_group_name_H-M     'P 21/c'
_symmetry_space_group_name_Hall     '-P 2ybc'
loop_
    _symmetry_equiv_pos_as_xyz
    'x, y, z'
    '-x, y+1/2, -z+1/2'
    '-x, -y, -z'
    'x, -y-1/2, z-1/2'
_cell_length_a     7.1874(3)
_cell_length_b     21.1475(8)
_cell_length_c     26.5106(10)
_cell_angle_alpha     90
_cell_angle_beta     91.407(4)
_cell_angle_gamma     90
_cell_volume     4028.3(3)
_cell_formula_units_Z     8
_cell_measurement_reflns_used     3358
_cell_measurement_theta_min     3.3342
_cell_measurement_theta_max     29.2139
_cell_measurement_temperature     130(2)
_exptl_crystal_description     lamina
_exptl_crystal_colour     colourless
_exptl_crystal_size_max     0.467
_exptl_crystal_size_mid     0.137
_exptl_crystal_size_min     0.035
_exptl_crystal_density_diffrn     1.424
_exptl_crystal_F_000     1824
loop_
    _exptl_crystal_face_index_h
    _exptl_crystal_face_index_k
    _exptl_crystal_face_index_l
    _exptl_crystal_face_perp_dist
    0 30 -1 0.0631
    0 -30 1 0.0631
    9 14 -6 0.2037
    -9 -14 6 0.2037
    8 -19 -4 0.1771
    -8 19 4 0.1771
    0 7 36 0.017
    0 -7 -36 0.017
_exptl_absorpt_coefficient_mu     0.236
_exptl_absorpt_correction_type     analytical
_exptl_absorpt_process_details
;
(<i>CrysAlis RED</i>; Agilent, 2012)
;
_exptl_absorpt_correction_T_min     0.939
_exptl_absorpt_correction_T_max     0.992
_exptl_special_details     ?
_diffrn_ambient_temperature     130(2)
_diffrn_radiation_type     MoK\a
_diffrn_radiation_wavelength     0.71073
_diffrn_radiation_monochromator     graphite
_diffrn_measurement_device_type     'Agilent Xcalibur (Atlas, Gemini)'
_diffrn_measurement_method     '\w scans'
_diffrn_detector_area_resol_mean     10.4685
_diffrn_reflns_number     18668
_diffrn_reflns_av_R_equivalents     0.0444
_diffrn_reflns_theta_min     3.334
_diffrn_reflns_theta_max     29.214
_diffrn_reflns_theta_full     25.242
_diffrn_measured_fraction_theta_max     0.851
_diffrn_measured_fraction_theta_full     0.997
_diffrn_reflns_limit_h_min     -9
_diffrn_reflns_limit_h_max     9
_diffrn_reflns_limit_k_min     -26
_diffrn_reflns_limit_k_max     26
_diffrn_reflns_limit_l_min     -36
_diffrn_reflns_limit_l_max     19
_refine_special_details     ?
_reflns_number_total     9291
_reflns_number_gt     5799
_reflns_threshold_expression     I>2\s(I)
_refine_ls_structure_factor_coef     Fsqd
_refine_ls_matrix_type     full
_refine_ls_R_factor_all     0.111
_refine_ls_R_factor_gt     0.0581
_refine_ls_wR_factor_gt     0.1088
_refine_ls_wR_factor_ref     0.1319
_refine_ls_goodness_of_fit_ref     1.024
_refine_ls_restrained_S_all     1.024
_refine_ls_number_reflns     9291
_refine_ls_number_parameters     561
_refine_ls_number_restraints     12
_refine_ls_hydrogen_treatment     mixed
_refine_ls_weighting_scheme     calc
_refine_ls_weighting_details
              'w=1/[\s^2^(Fo^2^)+(0.0459P)^2^+0.4843P] where P=(Fo^2^+2Fc^2^)/3'
_atom_sites_solution_hydrogens     mixed
_refine_ls_shift/su_max     0.001
_refine_ls_shift/su_mean     0
_refine_diff_density_max     0.385
_refine_diff_density_min     -0.286
_refine_ls_extinction_method     none
loop_
    _atom_type_symbol
    _atom_type_description
    _atom_type_scat_dispersion_real
    _atom_type_scat_dispersion_imag
    _atom_type_scat_source
    C C 0.0033 0.0016 'International Tables Vol C Tables 4.2.6.8 and 6.1.1.4'
    H H 0 0 'International Tables Vol C Tables 4.2.6.8 and 6.1.1.4'
    O O 0.0106 0.006 'International Tables Vol C Tables 4.2.6.8 and 6.1.1.4'
    Cl Cl 0.1484 0.1585 'International Tables Vol C Tables 4.2.6.8 and 6.1.1.4'
    F F 0.0171 0.0103 'International Tables Vol C Tables 4.2.6.8 and 6.1.1.4'
    N N 0.0061 0.0033 'International Tables Vol C Tables 4.2.6.8 and 6.1.1.4'
_computing_data_collection
;
<i>CrysAlis PRO</i> (Agilent, 2012)
;
_computing_cell_refinement
;
<i>CrysAlis PRO</i> (Agilent, 2012)
;
_computing_data_reduction
;
<i>CrysAlis RED</i> (Agilent, 2012)
;
_computing_structure_solution     'SHELXS2013 (Sheldrick, 2008)'
_computing_structure_refinement     'SHELXL2013 (Sheldrick, 2008)'
_computing_molecular_graphics     'Mercury (Macrae <i>et al.</i>, 2006)'
_computing_publication_material     'WinGX (Farrugia, 2012)'
loop_
    _atom_site_type_symbol
    _atom_site_label
    _atom_site_fract_x
    _atom_site_fract_y
    _atom_site_fract_z
    _atom_site_U_iso_or_equiv
    _atom_site_adp_type
    _atom_site_calc_flag
    _atom_site_occupancy
    _atom_site_disorder_assembly
    _atom_site_disorder_group
    O O1W 0.0945(3) 0.55957(9) 0.30895(8) 0.0409(6) Uani d 1 . .
    H H1D 0.103(5) 0.5612(15) 0.2768(7) 0.061 Uiso d 1 . .
    H H1E 0.170(4) 0.5291(12) 0.3170(13) 0.061 Uiso d 1 . .
    O O2W 0.0169(3) 0.66979(9) 0.14791(8) 0.0337(5) Uani d 1 . .
    H H2D 0.058(4) 0.6850(13) 0.1191(8) 0.051 Uiso d 1 . .
    H H2E 0.072(4) 0.6345(10) 0.1545(12) 0.051 Uiso d 1 . .
    O O3W 0.5109(3) 0.44605(10) 0.21637(9) 0.0458(6) Uani d 1 . .
    H H3D 0.410(4) 0.4656(15) 0.2045(13) 0.069 Uiso d 1 . .
    H H3E 0.502(5) 0.4386(16) 0.2490(7) 0.069 Uiso d 1 . .
    O O4W 0.4734(3) 0.69206(9) 0.63793(8) 0.0382(5) Uani d 1 . .
    H H4D 0.524(4) 0.6547(10) 0.6419(13) 0.057 Uiso d 1 . .
    H H4E 0.541(4) 0.7093(14) 0.6137(10) 0.057 Uiso d 1 . .
    Cl Cl1 0.18451(9) 0.53861(3) 0.18924(3) 0.02716(17) Uani d 1 . .
    Cl Cl2 0.37940(9) 0.44701(3) 0.33696(3) 0.02945(18) Uani d 1 . .
    C C1A -0.1149(3) 0.80909(11) 0.38678(9) 0.0148(5) Uani d 1 . .
    C C2A -0.0759(3) 0.83710(11) 0.34018(9) 0.0149(5) Uani d 1 . .
    H H2A -0.0857 0.8817 0.3365 0.018 Uiso calc 1 . .
    C C3A -0.0232(3) 0.80040(10) 0.29940(9) 0.0140(5) Uani d 1 . .
    C C4A -0.0066(3) 0.73444(11) 0.30794(9) 0.0162(5) Uani d 1 . .
    C C5A -0.0419(3) 0.70655(11) 0.35256(9) 0.0162(5) Uani d 1 . .
    H H5A -0.0287 0.6621 0.3562 0.019 Uiso calc 1 . .
    C C6A -0.0981(3) 0.74348(11) 0.39352(9) 0.0149(5) Uani d 1 . .
    C C7A -0.1400(3) 0.71392(11) 0.44110(9) 0.0167(5) Uani d 1 . .
    C C8A -0.2098(3) 0.75514(11) 0.47927(9) 0.0170(5) Uani d 1 . .
    C C9A -0.2239(3) 0.81822(11) 0.47027(9) 0.0176(5) Uani d 1 . .
    H H9A -0.2718 0.8442 0.4962 0.021 Uiso calc 1 . .
    C C10A -0.1978(3) 0.91444(10) 0.42118(9) 0.0178(5) Uani d 1 . .
    H H10A -0.3072 0.9283 0.3999 0.021 Uiso calc 1 . .
    C C11A -0.1480(4) 0.95613(11) 0.46508(10) 0.0234(6) Uani d 1 . .
    H H11A -0.0974 0.9358 0.4961 0.028 Uiso calc 1 . .
    H H11B -0.2266 0.9938 0.4708 0.028 Uiso calc 1 . .
    C C12A -0.0293(4) 0.95565(11) 0.41910(10) 0.0238(6) Uani d 1 . .
    H H12A -0.035 0.993 0.3966 0.029 Uiso calc 1 . .
    H H12B 0.0942 0.935 0.4219 0.029 Uiso calc 1 . .
    C C13A -0.2698(4) 0.73054(12) 0.52858(10) 0.0223(6) Uani d 1 . .
    C C14A -0.0844(3) 0.80015(11) 0.20864(9) 0.0179(5) Uani d 1 . .
    H H14A -0.2127 0.8172 0.2084 0.021 Uiso calc 1 . .
    H H14B -0.0923 0.7536 0.2115 0.021 Uiso calc 1 . .
    C C15A 0.0075(4) 0.81741(11) 0.15984(9) 0.0190(6) Uani d 1 . .
    H H15A 0.1334 0.7985 0.1591 0.023 Uiso calc 1 . .
    H H15B -0.0665 0.8004 0.1309 0.023 Uiso calc 1 . .
    C C16A 0.1289(4) 0.91296(11) 0.20045(9) 0.0209(6) Uani d 1 . .
    H H16A 0.1368 0.9596 0.1983 0.025 Uiso calc 1 . .
    H H16B 0.2571 0.8958 0.2004 0.025 Uiso calc 1 . .
    C C17A 0.0361(4) 0.89440(10) 0.24917(9) 0.0199(6) Uani d 1 . .
    H H17A 0.1102 0.9107 0.2784 0.024 Uiso calc 1 . .
    H H17B -0.0895 0.9135 0.2501 0.024 Uiso calc 1 . .
    C C18A 0.1043(4) 0.90731(11) 0.10654(9) 0.0224(6) Uani d 1 . .
    H H18A 0.2404 0.9002 0.1085 0.027 Uiso calc 1 . .
    H H18B 0.0521 0.8803 0.0792 0.027 Uiso calc 1 . .
    C C19A 0.0673(5) 0.97526(13) 0.09384(11) 0.0445(9) Uani d 1 . .
    H H19A -0.067 0.9832 0.094 0.067 Uiso calc 1 . .
    H H19B 0.1146 0.9846 0.0603 0.067 Uiso calc 1 . .
    H H19C 0.1301 1.0024 0.1189 0.067 Uiso calc 1 . .
    O O1A -0.1157(2) 0.65518(7) 0.44859(6) 0.0225(4) Uani d 1 . .
    O O2A -0.2468(3) 0.66868(9) 0.53535(7) 0.0300(5) Uani d 1 . .
    H H2F -0.190(4) 0.6560(13) 0.5082(9) 0.045 Uiso d 1 . .
    O O3A -0.3382(3) 0.76322(9) 0.56093(7) 0.0295(5) Uani d 1 . .
    F F1A 0.0539(2) 0.69805(6) 0.26952(5) 0.0221(3) Uani d 1 . .
    N N1A -0.1745(3) 0.84621(9) 0.42712(7) 0.0155(4) Uani d 1 . .
    N N2A 0.0212(3) 0.82566(9) 0.25263(7) 0.0162(4) Uani d 1 . .
    N N3A 0.0213(3) 0.88804(9) 0.15558(7) 0.0173(5) Uani d 1 . .
    H H3F -0.101(2) 0.9044(10) 0.1576(9) 0.021 Uiso d 1 . .
    C C1B 0.3977(3) 0.70876(11) 0.39328(9) 0.0150(5) Uani d 1 . .
    C C2B 0.4493(3) 0.67576(11) 0.34998(9) 0.0164(5) Uani d 1 . .
    H H2B 0.4524 0.6309 0.3506 0.02 Uiso calc 1 . .
    C C3B 0.4960(3) 0.70751(10) 0.30629(9) 0.0153(5) Uani d 1 . .
    C C4B 0.4858(3) 0.77417(11) 0.30757(9) 0.0168(5) Uani d 1 . .
    C C5B 0.4369(3) 0.80739(11) 0.34893(9) 0.0163(5) Uani d 1 . .
    H H5B 0.4323 0.8523 0.3478 0.02 Uiso calc 1 . .
    C C6B 0.3931(3) 0.77515(11) 0.39352(9) 0.0155(5) Uani d 1 . .
    C C7B 0.3430(3) 0.80974(11) 0.43830(9) 0.0178(5) Uani d 1 . .
    C C8B 0.2841(3) 0.77203(12) 0.47991(9) 0.0187(5) Uani d 1 . .
    C C9B 0.2880(3) 0.70748(11) 0.47683(9) 0.0189(5) Uani d 1 . .
    H H9B 0.2475 0.6839 0.505 0.023 Uiso calc 1 . .
    C C10B 0.3296(4) 0.60660(11) 0.43491(10) 0.0226(6) Uani d 1 . .
    H H10B 0.2198 0.5897 0.4153 0.027 Uiso calc 1 . .
    C C11B 0.3874(4) 0.56938(12) 0.48049(10) 0.0300(7) Uani d 1 . .
    H H11C 0.3132 0.5315 0.4888 0.036 Uiso calc 1 . .
    H H11D 0.4391 0.5928 0.51 0.036 Uiso calc 1 . .
    C C12B 0.5007(4) 0.56722(11) 0.43374(10) 0.0258(6) Uani d 1 . .
    H H12C 0.6222 0.5893 0.4345 0.031 Uiso calc 1 . .
    H H12D 0.4963 0.528 0.4134 0.031 Uiso calc 1 . .
    C C13B 0.2142(4) 0.80098(13) 0.52658(10) 0.0241(6) Uani d 1 . .
    C C14B 0.4501(4) 0.68711(11) 0.21643(9) 0.0187(5) Uani d 1 . .
    H H14C 0.4277 0.733 0.2119 0.022 Uiso calc 1 . .
    H H14D 0.3278 0.666 0.2191 0.022 Uiso calc 1 . .
    C C15B 0.5496(4) 0.66151(11) 0.17080(9) 0.0206(6) Uani d 1 . .
    H H15C 0.4704 0.6672 0.1401 0.025 Uiso calc 1 . .
    H H15D 0.6672 0.685 0.1662 0.025 Uiso calc 1 . .
    C C16B 0.7079(4) 0.58492(12) 0.22539(9) 0.0223(6) Uani d 1 . .
    H H16C 0.8261 0.6084 0.2219 0.027 Uiso calc 1 . .
    H H16D 0.7381 0.5397 0.2304 0.027 Uiso calc 1 . .
    C C17B 0.6058(4) 0.60954(11) 0.27052(9) 0.0205(6) Uani d 1 . .
    H H17C 0.49 0.585 0.2748 0.025 Uiso calc 1 . .
    H H17D 0.6847 0.6043 0.3014 0.025 Uiso calc 1 . .
    C C18B 0.6794(4) 0.56056(12) 0.13452(10) 0.0267(6) Uani d 1 . .
    H H18C 0.8002 0.5812 0.128 0.032 Uiso calc 1 . .
    H H18D 0.7046 0.5158 0.1433 0.032 Uiso calc 1 . .
    C C19B 0.5603(4) 0.56290(14) 0.08741(10) 0.0367(7) Uani d 1 . .
    H H19D 0.4348 0.548 0.0948 0.055 Uiso calc 1 . .
    H H19E 0.6144 0.5357 0.0617 0.055 Uiso calc 1 . .
    H H19F 0.5539 0.6065 0.075 0.055 Uiso calc 1 . .
    O O1B 0.3504(2) 0.86958(8) 0.44026(7) 0.0243(4) Uani d 1 . .
    O O2B 0.2142(3) 0.86369(9) 0.52735(7) 0.0320(5) Uani d 1 . .
    H H2G 0.260(4) 0.8788(13) 0.4997(9) 0.048 Uiso d 1 . .
    O O3B 0.1561(3) 0.77044(9) 0.56158(7) 0.0322(5) Uani d 1 . .
    F F1B 0.5322(2) 0.80645(6) 0.26545(5) 0.0238(3) Uani d 1 . .
    N N1B 0.3457(3) 0.67547(9) 0.43647(7) 0.0167(4) Uani d 1 . .
    N N2B 0.5603(3) 0.67658(9) 0.26343(7) 0.0165(4) Uani d 1 . .
    N N3B 0.5907(3) 0.59264(9) 0.17851(8) 0.0201(5) Uani d 1 . .
    H H3G 0.475(3) 0.5729(11) 0.1830(9) 0.024 Uiso d 1 . .
loop_
    _atom_site_aniso_label
    _atom_site_aniso_U_11
    _atom_site_aniso_U_22
    _atom_site_aniso_U_33
    _atom_site_aniso_U_12
    _atom_site_aniso_U_13
    _atom_site_aniso_U_23
    O1W 0.0560(15) 0.0290(11) 0.0383(13) 0.0112(10) 0.0126(12) 0.0045(10)
    O2W 0.0407(13) 0.0304(11) 0.0307(12) 0.0032(10) 0.0125(10) 0.0072(9)
    O3W 0.0470(15) 0.0321(12) 0.0586(16) 0.0085(10) 0.0119(13) 0.0091(11)
    O4W 0.0393(13) 0.0339(12) 0.0421(14) 0.0032(10) 0.0144(11) 0.0092(10)
    Cl1 0.0243(4) 0.0271(3) 0.0300(4) -0.0037(3) 0.0005(3) 0.0033(3)
    Cl2 0.0238(4) 0.0259(4) 0.0387(4) -0.0018(3) 0.0021(3) 0.0007(3)
    C1A 0.0108(12) 0.0205(12) 0.0131(12) 0.0012(10) -0.0001(10) -0.0016(10)
    C2A 0.0146(12) 0.0140(11) 0.0161(13) -0.0014(10) -0.0002(10) 0.0013(10)
    C3A 0.0082(12) 0.0175(12) 0.0163(13) -0.0001(10) 0.0000(10) -0.0010(10)
    C4A 0.0130(12) 0.0201(12) 0.0154(13) 0.0028(10) -0.0007(10) -0.0059(10)
    C5A 0.0132(13) 0.0163(12) 0.0190(13) 0.0017(10) -0.0023(10) 0.0001(10)
    C6A 0.0112(12) 0.0185(12) 0.0148(13) -0.0010(10) -0.0024(10) -0.0013(10)
    C7A 0.0116(12) 0.0205(13) 0.0177(13) -0.0019(10) -0.0029(10) 0.0006(10)
    C8A 0.0135(12) 0.0245(13) 0.0130(13) -0.0023(11) -0.0015(10) 0.0017(10)
    C9A 0.0121(12) 0.0281(14) 0.0126(12) 0.0001(11) 0.0001(10) -0.0021(10)
    C10A 0.0204(14) 0.0159(12) 0.0170(13) 0.0031(10) -0.0012(11) -0.0014(10)
    C11A 0.0324(16) 0.0173(13) 0.0204(14) 0.0013(11) -0.0013(12) -0.0047(11)
    C12A 0.0262(15) 0.0201(13) 0.0252(15) -0.0025(11) 0.0001(12) -0.0002(11)
    C13A 0.0211(14) 0.0289(15) 0.0166(14) -0.0043(12) -0.0037(12) 0.0050(11)
    C14A 0.0185(14) 0.0192(13) 0.0160(13) -0.0027(10) -0.0005(11) 0.0005(10)
    C15A 0.0246(14) 0.0197(13) 0.0128(13) 0.0014(11) 0.0016(11) -0.0024(10)
    C16A 0.0243(15) 0.0192(13) 0.0193(14) -0.0073(11) 0.0029(12) -0.0005(11)
    C17A 0.0267(15) 0.0154(12) 0.0178(14) -0.0052(11) 0.0029(12) -0.0018(10)
    C18A 0.0240(15) 0.0283(14) 0.0151(13) -0.0003(12) 0.0052(11) 0.0019(11)
    C19A 0.066(2) 0.0362(17) 0.0326(18) 0.0047(16) 0.0245(17) 0.0125(14)
    O1A 0.0251(10) 0.0211(9) 0.0214(10) 0.0008(8) 0.0015(8) 0.0038(7)
    O2A 0.0404(13) 0.0302(11) 0.0197(10) -0.0025(9) 0.0057(9) 0.0072(8)
    O3A 0.0358(12) 0.0375(11) 0.0155(10) -0.0019(9) 0.0080(9) 0.0012(8)
    F1A 0.0310(9) 0.0198(7) 0.0158(8) 0.0054(6) 0.0047(7) -0.0039(6)
    N1A 0.0145(10) 0.0183(10) 0.0137(11) 0.0002(8) 0.0003(9) -0.0018(8)
    N2A 0.0182(11) 0.0179(10) 0.0126(10) -0.0016(9) 0.0023(9) -0.0013(8)
    N3A 0.0178(11) 0.0187(11) 0.0155(11) 0.0013(9) 0.0034(9) -0.0010(8)
    C1B 0.0116(12) 0.0191(12) 0.0142(13) 0.0001(10) -0.0008(10) 0.0008(10)
    C2B 0.0154(13) 0.0144(12) 0.0195(13) 0.0013(10) 0.0002(11) -0.0006(10)
    C3B 0.0126(12) 0.0168(12) 0.0166(13) -0.0010(10) -0.0008(10) -0.0021(10)
    C4B 0.0150(13) 0.0204(12) 0.0151(13) -0.0023(10) 0.0023(11) 0.0027(10)
    C5B 0.0147(13) 0.0144(12) 0.0199(13) -0.0007(10) 0.0018(11) -0.0012(10)
    C6B 0.0100(12) 0.0207(12) 0.0158(13) -0.0005(10) -0.0014(10) -0.0038(10)
    C7B 0.0090(12) 0.0228(13) 0.0214(14) 0.0016(10) -0.0030(10) -0.0045(11)
    C8B 0.0132(13) 0.0280(14) 0.0148(13) 0.0009(11) -0.0005(10) -0.0027(11)
    C9B 0.0145(13) 0.0295(14) 0.0128(13) 0.0005(11) 0.0008(10) 0.0004(11)
    C10B 0.0253(15) 0.0200(13) 0.0227(15) -0.0016(11) 0.0043(12) 0.0034(11)
    C11B 0.0393(18) 0.0242(14) 0.0268(16) 0.0014(13) 0.0062(14) 0.0076(12)
    C12B 0.0309(16) 0.0209(13) 0.0259(15) 0.0027(12) 0.0033(13) 0.0010(11)
    C13B 0.0182(14) 0.0351(16) 0.0188(14) 0.0046(12) -0.0038(12) -0.0057(12)
    C14B 0.0195(14) 0.0216(13) 0.0150(13) 0.0003(11) -0.0014(11) -0.0024(10)
    C15B 0.0232(14) 0.0235(13) 0.0152(13) -0.0014(11) 0.0018(11) -0.0013(11)
    C16B 0.0243(15) 0.0219(13) 0.0207(14) 0.0031(11) 0.0007(12) -0.0047(11)
    C17B 0.0218(14) 0.0217(13) 0.0182(14) 0.0021(11) 0.0029(11) -0.0020(11)
    C18B 0.0291(16) 0.0302(15) 0.0212(14) -0.0004(12) 0.0079(12) -0.0086(12)
    C19B 0.0393(19) 0.0488(19) 0.0222(16) -0.0016(15) 0.0030(14) -0.0124(13)
    O1B 0.0275(11) 0.0197(9) 0.0257(10) 0.0005(8) 0.0028(8) -0.0066(8)
    O2B 0.0401(13) 0.0320(11) 0.0242(11) 0.0035(9) 0.0052(10) -0.0112(9)
    O3B 0.0371(12) 0.0428(12) 0.0171(10) 0.0044(9) 0.0072(9) -0.0031(9)
    F1B 0.0338(9) 0.0209(7) 0.0169(8) -0.0037(6) 0.0085(7) 0.0028(6)
    N1B 0.0153(11) 0.0195(11) 0.0154(11) 0.0006(9) 0.0014(9) 0.0032(9)
    N2B 0.0176(11) 0.0177(10) 0.0145(11) 0.0025(9) 0.0034(9) -0.0012(8)
    N3B 0.0196(12) 0.0206(11) 0.0204(12) -0.0032(9) 0.0061(10) -0.0056(9)
_geom_special_details
;
All e.s.d.'s (except the e.s.d. in the dihedral angle between two l.s. planes)
are estimated using the full covariance matrix. The cell e.s.d.'s are taken
into account individually in the estimation of e.s.d.'s in distances, angles
and torsion angles; correlations between e.s.d.'s in cell parameters are only
used when they are defined by crystal symmetry. An approximate (isotropic)
treatment of cell e.s.d.'s is used for estimating e.s.d.'s involving l.s.
planes.
;
loop_
    _geom_bond_atom_site_label_1
    _geom_bond_atom_site_label_2
    _geom_bond_site_symmetry_2
    _geom_bond_distance
    _geom_bond_publ_flag
    O1W H1D . 0.858(18) ?
    O1W H1E . 0.866(18) ?
    O2W H2D . 0.886(17) ?
    O2W H2E . 0.859(17) ?
    O3W H3D . 0.888(18) ?
    O3W H3E . 0.883(18) ?
    O4W H4D . 0.875(17) ?
    O4W H4E . 0.895(18) ?
    C1A N1A . 1.402(3) ?
    C1A C6A . 1.404(3) ?
    C1A C2A . 1.404(3) ?
    C2A C3A . 1.391(3) ?
    C2A H2A . 0.95 ?
    C3A N2A . 1.394(3) ?
    C3A C4A . 1.418(3) ?
    C4A C5A . 1.352(3) ?
    C4A F1A . 1.357(3) ?
    C5A C6A . 1.405(3) ?
    C5A H5A . 0.95 ?
    C6A C7A . 1.446(3) ?
    C7A O1A . 1.269(3) ?
    C7A C8A . 1.436(3) ?
    C8A C9A . 1.358(3) ?
    C8A C13A . 1.481(3) ?
    C9A N1A . 1.344(3) ?
    C9A H9A . 0.95 ?
    C10A N1A . 1.461(3) ?
    C10A C12A . 1.494(3) ?
    C10A C11A . 1.496(3) ?
    C10A H10A . 1 ?
    C11A C12A . 1.505(3) ?
    C11A H11A . 0.99 ?
    C11A H11B . 0.99 ?
    C12A H12A . 0.99 ?
    C12A H12B . 0.99 ?
    C13A O3A . 1.215(3) ?
    C13A O2A . 1.330(3) ?
    C14A N2A . 1.478(3) ?
    C14A C15A . 1.512(3) ?
    C14A H14A . 0.99 ?
    C14A H14B . 0.99 ?
    C15A N3A . 1.501(3) ?
    C15A H15A . 0.99 ?
    C15A H15B . 0.99 ?
    C16A N3A . 1.499(3) ?
    C16A C17A . 1.519(3) ?
    C16A H16A . 0.99 ?
    C16A H16B . 0.99 ?
    C17A N2A . 1.461(3) ?
    C17A H17A . 0.99 ?
    C17A H17B . 0.99 ?
    C18A C19A . 1.498(4) ?
    C18A N3A . 1.500(3) ?
    C18A H18A . 0.99 ?
    C18A H18B . 0.99 ?
    C19A H19A . 0.98 ?
    C19A H19B . 0.98 ?
    C19A H19C . 0.98 ?
    O2A H2F . 0.876(17) ?
    N3A H3F . 0.946(16) ?
    C1B C2B . 1.401(3) ?
    C1B N1B . 1.403(3) ?
    C1B C6B . 1.404(3) ?
    C2B C3B . 1.387(3) ?
    C2B H2B . 0.95 ?
    C3B N2B . 1.399(3) ?
    C3B C4B . 1.412(3) ?
    C4B C5B . 1.356(3) ?
    C4B F1B . 1.358(3) ?
    C5B C6B . 1.407(3) ?
    C5B H5B . 0.95 ?
    C6B C7B . 1.447(3) ?
    C7B O1B . 1.268(3) ?
    C7B C8B . 1.433(3) ?
    C8B C9B . 1.368(3) ?
    C8B C13B . 1.479(3) ?
    C9B N1B . 1.340(3) ?
    C9B H9B . 0.95 ?
    C10B N1B . 1.462(3) ?
    C10B C12B . 1.486(4) ?
    C10B C11B . 1.492(3) ?
    C10B H10B . 1 ?
    C11B C12B . 1.500(3) ?
    C11B H11C . 0.99 ?
    C11B H11D . 0.99 ?
    C12B H12C . 0.99 ?
    C12B H12D . 0.99 ?
    C13B O3B . 1.213(3) ?
    C13B O2B . 1.326(3) ?
    C14B N2B . 1.477(3) ?
    C14B C15B . 1.520(3) ?
    C14B H14C . 0.99 ?
    C14B H14D . 0.99 ?
    C15B N3B . 1.499(3) ?
    C15B H15C . 0.99 ?
    C15B H15D . 0.99 ?
    C16B N3B . 1.493(3) ?
    C16B C17B . 1.511(3) ?
    C16B H16C . 0.99 ?
    C16B H16D . 0.99 ?
    C17B N2B . 1.466(3) ?
    C17B H17C . 0.99 ?
    C17B H17D . 0.99 ?
    C18B C19B . 1.498(4) ?
    C18B N3B . 1.505(3) ?
    C18B H18C . 0.99 ?
    C18B H18D . 0.99 ?
    C19B H19D . 0.98 ?
    C19B H19E . 0.98 ?
    C19B H19F . 0.98 ?
    O2B H2G . 0.871(17) ?
    N3B H3G . 0.942(16) ?
loop_
    _geom_angle_atom_site_label_1
    _geom_angle_atom_site_label_2
    _geom_angle_atom_site_label_3
    _geom_angle_site_symmetry_1
    _geom_angle_site_symmetry_3
    _geom_angle
    _geom_angle_publ_flag
    H1D O1W H1E . . 102(3) ?
    H2D O2W H2E . . 109(3) ?
    H3D O3W H3E . . 110(4) ?
    H4D O4W H4E . . 103(3) ?
    N1A C1A C6A . . 118.9(2) ?
    N1A C1A C2A . . 120.4(2) ?
    C6A C1A C2A . . 120.7(2) ?
    C3A C2A C1A . . 120.8(2) ?
    C3A C2A H2A . . 119.6 ?
    C1A C2A H2A . . 119.6 ?
    C2A C3A N2A . . 123.4(2) ?
    C2A C3A C4A . . 116.6(2) ?
    N2A C3A C4A . . 119.9(2) ?
    C5A C4A F1A . . 118.7(2) ?
    C5A C4A C3A . . 123.5(2) ?
    F1A C4A C3A . . 117.8(2) ?
    C4A C5A C6A . . 119.8(2) ?
    C4A C5A H5A . . 120.1 ?
    C6A C5A H5A . . 120.1 ?
    C1A C6A C5A . . 118.5(2) ?
    C1A C6A C7A . . 121.3(2) ?
    C5A C6A C7A . . 120.2(2) ?
    O1A C7A C8A . . 122.2(2) ?
    O1A C7A C6A . . 121.9(2) ?
    C8A C7A C6A . . 115.9(2) ?
    C9A C8A C7A . . 119.9(2) ?
    C9A C8A C13A . . 118.5(2) ?
    C7A C8A C13A . . 121.6(2) ?
    N1A C9A C8A . . 124.2(2) ?
    N1A C9A H9A . . 117.9 ?
    C8A C9A H9A . . 117.9 ?
    N1A C10A C12A . . 119.3(2) ?
    N1A C10A C11A . . 118.3(2) ?
    C12A C10A C11A . . 60.44(16) ?
    N1A C10A H10A . . 115.8 ?
    C12A C10A H10A . . 115.8 ?
    C11A C10A H10A . . 115.8 ?
    C10A C11A C12A . . 59.70(16) ?
    C10A C11A H11A . . 117.8 ?
    C12A C11A H11A . . 117.8 ?
    C10A C11A H11B . . 117.8 ?
    C12A C11A H11B . . 117.8 ?
    H11A C11A H11B . . 114.9 ?
    C10A C12A C11A . . 59.86(16) ?
    C10A C12A H12A . . 117.8 ?
    C11A C12A H12A . . 117.8 ?
    C10A C12A H12B . . 117.8 ?
    C11A C12A H12B . . 117.8 ?
    H12A C12A H12B . . 114.9 ?
    O3A C13A O2A . . 121.0(2) ?
    O3A C13A C8A . . 123.7(2) ?
    O2A C13A C8A . . 115.3(2) ?
    N2A C14A C15A . . 111.13(19) ?
    N2A C14A H14A . . 109.4 ?
    C15A C14A H14A . . 109.4 ?
    N2A C14A H14B . . 109.4 ?
    C15A C14A H14B . . 109.4 ?
    H14A C14A H14B . . 108 ?
    N3A C15A C14A . . 109.61(18) ?
    N3A C15A H15A . . 109.7 ?
    C14A C15A H15A . . 109.7 ?
    N3A C15A H15B . . 109.7 ?
    C14A C15A H15B . . 109.7 ?
    H15A C15A H15B . . 108.2 ?
    N3A C16A C17A . . 110.8(2) ?
    N3A C16A H16A . . 109.5 ?
    C17A C16A H16A . . 109.5 ?
    N3A C16A H16B . . 109.5 ?
    C17A C16A H16B . . 109.5 ?
    H16A C16A H16B . . 108.1 ?
    N2A C17A C16A . . 110.18(18) ?
    N2A C17A H17A . . 109.6 ?
    C16A C17A H17A . . 109.6 ?
    N2A C17A H17B . . 109.6 ?
    C16A C17A H17B . . 109.6 ?
    H17A C17A H17B . . 108.1 ?
    C19A C18A N3A . . 112.5(2) ?
    C19A C18A H18A . . 109.1 ?
    N3A C18A H18A . . 109.1 ?
    C19A C18A H18B . . 109.1 ?
    N3A C18A H18B . . 109.1 ?
    H18A C18A H18B . . 107.8 ?
    C18A C19A H19A . . 109.5 ?
    C18A C19A H19B . . 109.5 ?
    H19A C19A H19B . . 109.5 ?
    C18A C19A H19C . . 109.5 ?
    H19A C19A H19C . . 109.5 ?
    H19B C19A H19C . . 109.5 ?
    C13A O2A H2F . . 104.4(19) ?
    C9A N1A C1A . . 119.7(2) ?
    C9A N1A C10A . . 119.66(19) ?
    C1A N1A C10A . . 120.48(19) ?
    C3A N2A C17A . . 117.13(18) ?
    C3A N2A C14A . . 115.95(19) ?
    C17A N2A C14A . . 110.55(18) ?
    C16A N3A C18A . . 112.58(19) ?
    C16A N3A C15A . . 108.90(18) ?
    C18A N3A C15A . . 111.34(17) ?
    C16A N3A H3F . . 106.7(15) ?
    C18A N3A H3F . . 109.9(15) ?
    C15A N3A H3F . . 107.2(14) ?
    C2B C1B N1B . . 120.0(2) ?
    C2B C1B C6B . . 120.6(2) ?
    N1B C1B C6B . . 119.4(2) ?
    C3B C2B C1B . . 121.2(2) ?
    C3B C2B H2B . . 119.4 ?
    C1B C2B H2B . . 119.4 ?
    C2B C3B N2B . . 122.9(2) ?
    C2B C3B C4B . . 116.7(2) ?
    N2B C3B C4B . . 120.3(2) ?
    C5B C4B F1B . . 118.6(2) ?
    C5B C4B C3B . . 123.5(2) ?
    F1B C4B C3B . . 117.9(2) ?
    C4B C5B C6B . . 119.8(2) ?
    C4B C5B H5B . . 120.1 ?
    C6B C5B H5B . . 120.1 ?
    C1B C6B C5B . . 118.3(2) ?
    C1B C6B C7B . . 121.0(2) ?
    C5B C6B C7B . . 120.6(2) ?
    O1B C7B C8B . . 122.4(2) ?
    O1B C7B C6B . . 121.8(2) ?
    C8B C7B C6B . . 115.7(2) ?
    C9B C8B C7B . . 120.1(2) ?
    C9B C8B C13B . . 118.1(2) ?
    C7B C8B C13B . . 121.8(2) ?
    N1B C9B C8B . . 124.0(2) ?
    N1B C9B H9B . . 118 ?
    C8B C9B H9B . . 118 ?
    N1B C10B C12B . . 119.6(2) ?
    N1B C10B C11B . . 118.8(2) ?
    C12B C10B C11B . . 60.49(17) ?
    N1B C10B H10B . . 115.6 ?
    C12B C10B H10B . . 115.6 ?
    C11B C10B H10B . . 115.6 ?
    C10B C11B C12B . . 59.53(17) ?
    C10B C11B H11C . . 117.8 ?
    C12B C11B H11C . . 117.8 ?
    C10B C11B H11D . . 117.8 ?
    C12B C11B H11D . . 117.8 ?
    H11C C11B H11D . . 115 ?
    C10B C12B C11B . . 59.98(17) ?
    C10B C12B H12C . . 117.8 ?
    C11B C12B H12C . . 117.8 ?
    C10B C12B H12D . . 117.8 ?
    C11B C12B H12D . . 117.8 ?
    H12C C12B H12D . . 114.9 ?
    O3B C13B O2B . . 121.4(2) ?
    O3B C13B C8B . . 123.4(2) ?
    O2B C13B C8B . . 115.3(2) ?
    N2B C14B C15B . . 111.4(2) ?
    N2B C14B H14C . . 109.4 ?
    C15B C14B H14C . . 109.4 ?
    N2B C14B H14D . . 109.4 ?
    C15B C14B H14D . . 109.4 ?
    H14C C14B H14D . . 108 ?
    N3B C15B C14B . . 109.41(19) ?
    N3B C15B H15C . . 109.8 ?
    C14B C15B H15C . . 109.8 ?
    N3B C15B H15D . . 109.8 ?
    C14B C15B H15D . . 109.8 ?
    H15C C15B H15D . . 108.2 ?
    N3B C16B C17B . . 110.3(2) ?
    N3B C16B H16C . . 109.6 ?
    C17B C16B H16C . . 109.6 ?
    N3B C16B H16D . . 109.6 ?
    C17B C16B H16D . . 109.6 ?
    H16C C16B H16D . . 108.1 ?
    N2B C17B C16B . . 110.04(19) ?
    N2B C17B H17C . . 109.7 ?
    C16B C17B H17C . . 109.7 ?
    N2B C17B H17D . . 109.7 ?
    C16B C17B H17D . . 109.7 ?
    H17C C17B H17D . . 108.2 ?
    C19B C18B N3B . . 112.8(2) ?
    C19B C18B H18C . . 109 ?
    N3B C18B H18C . . 109 ?
    C19B C18B H18D . . 109 ?
    N3B C18B H18D . . 109 ?
    H18C C18B H18D . . 107.8 ?
    C18B C19B H19D . . 109.5 ?
    C18B C19B H19E . . 109.5 ?
    H19D C19B H19E . . 109.5 ?
    C18B C19B H19F . . 109.5 ?
    H19D C19B H19F . . 109.5 ?
    H19E C19B H19F . . 109.5 ?
    C13B O2B H2G . . 111(2) ?
    C9B N1B C1B . . 119.5(2) ?
    C9B N1B C10B . . 120.02(19) ?
    C1B N1B C10B . . 119.96(18) ?
    C3B N2B C17B . . 115.15(18) ?
    C3B N2B C14B . . 115.70(19) ?
    C17B N2B C14B . . 111.56(18) ?
    C16B N3B C15B . . 108.96(18) ?
    C16B N3B C18B . . 110.78(19) ?
    C15B N3B C18B . . 114.72(19) ?
    C16B N3B H3G . . 109.2(16) ?
    C15B N3B H3G . . 106.0(15) ?
    C18B N3B H3G . . 106.9(16) ?
loop_
    _geom_torsion_atom_site_label_1
    _geom_torsion_atom_site_label_2
    _geom_torsion_atom_site_label_3
    _geom_torsion_atom_site_label_4
    _geom_torsion_site_symmetry_1
    _geom_torsion_site_symmetry_2
    _geom_torsion_site_symmetry_3
    _geom_torsion_site_symmetry_4
    _geom_torsion
    _geom_torsion_publ_flag
    N1A C1A C2A C3A . . . . -177.7(2) ?
    C6A C1A C2A C3A . . . . 1.2(3) ?
    C1A C2A C3A N2A . . . . -178.5(2) ?
    C1A C2A C3A C4A . . . . -1.6(3) ?
    C2A C3A C4A C5A . . . . 1.1(4) ?
    N2A C3A C4A C5A . . . . 178.1(2) ?
    C2A C3A C4A F1A . . . . -176.7(2) ?
    N2A C3A C4A F1A . . . . 0.3(3) ?
    F1A C4A C5A C6A . . . . 177.7(2) ?
    C3A C4A C5A C6A . . . . -0.1(4) ?
    N1A C1A C6A C5A . . . . 178.7(2) ?
    C2A C1A C6A C5A . . . . -0.1(3) ?
    N1A C1A C6A C7A . . . . -0.4(3) ?
    C2A C1A C6A C7A . . . . -179.2(2) ?
    C4A C5A C6A C1A . . . . -0.4(3) ?
    C4A C5A C6A C7A . . . . 178.7(2) ?
    C1A C6A C7A O1A . . . . -176.1(2) ?
    C5A C6A C7A O1A . . . . 4.9(4) ?
    C1A C6A C7A C8A . . . . 3.7(3) ?
    C5A C6A C7A C8A . . . . -175.4(2) ?
    O1A C7A C8A C9A . . . . 176.5(2) ?
    C6A C7A C8A C9A . . . . -3.3(3) ?
    O1A C7A C8A C13A . . . . -4.2(4) ?
    C6A C7A C8A C13A . . . . 176.0(2) ?
    C7A C8A C9A N1A . . . . -0.6(4) ?
    C13A C8A C9A N1A . . . . -179.9(2) ?
    N1A C10A C11A C12A . . . . 109.5(2) ?
    N1A C10A C12A C11A . . . . -107.8(2) ?
    C9A C8A C13A O3A . . . . 3.1(4) ?
    C7A C8A C13A O3A . . . . -176.2(2) ?
    C9A C8A C13A O2A . . . . -178.0(2) ?
    C7A C8A C13A O2A . . . . 2.7(3) ?
    N2A C14A C15A N3A . . . . -58.5(3) ?
    N3A C16A C17A N2A . . . . 58.4(3) ?
    C8A C9A N1A C1A . . . . 4.2(4) ?
    C8A C9A N1A C10A . . . . 179.2(2) ?
    C6A C1A N1A C9A . . . . -3.6(3) ?
    C2A C1A N1A C9A . . . . 175.3(2) ?
    C6A C1A N1A C10A . . . . -178.6(2) ?
    C2A C1A N1A C10A . . . . 0.3(3) ?
    C12A C10A N1A C9A . . . . 111.5(3) ?
    C11A C10A N1A C9A . . . . 41.4(3) ?
    C12A C10A N1A C1A . . . . -73.5(3) ?
    C11A C10A N1A C1A . . . . -143.6(2) ?
    C2A C3A N2A C17A . . . . 8.4(3) ?
    C4A C3A N2A C17A . . . . -168.4(2) ?
    C2A C3A N2A C14A . . . . -125.1(2) ?
    C4A C3A N2A C14A . . . . 58.1(3) ?
    C16A C17A N2A C3A . . . . 166.5(2) ?
    C16A C17A N2A C14A . . . . -57.7(3) ?
    C15A C14A N2A C3A . . . . -165.0(2) ?
    C15A C14A N2A C17A . . . . 58.6(2) ?
    C17A C16A N3A C18A . . . . 177.90(19) ?
    C17A C16A N3A C15A . . . . -58.1(2) ?
    C19A C18A N3A C16A . . . . -75.0(3) ?
    C19A C18A N3A C15A . . . . 162.4(2) ?
    C14A C15A N3A C16A . . . . 57.8(2) ?
    C14A C15A N3A C18A . . . . -177.5(2) ?
    N1B C1B C2B C3B . . . . 178.0(2) ?
    C6B C1B C2B C3B . . . . -0.3(4) ?
    C1B C2B C3B N2B . . . . 175.5(2) ?
    C1B C2B C3B C4B . . . . -1.0(3) ?
    C2B C3B C4B C5B . . . . 1.2(4) ?
    N2B C3B C4B C5B . . . . -175.4(2) ?
    C2B C3B C4B F1B . . . . 179.4(2) ?
    N2B C3B C4B F1B . . . . 2.8(3) ?
    F1B C4B C5B C6B . . . . -178.3(2) ?
    C3B C4B C5B C6B . . . . -0.1(4) ?
    C2B C1B C6B C5B . . . . 1.5(3) ?
    N1B C1B C6B C5B . . . . -176.9(2) ?
    C2B C1B C6B C7B . . . . -179.0(2) ?
    N1B C1B C6B C7B . . . . 2.6(3) ?
    C4B C5B C6B C1B . . . . -1.3(4) ?
    C4B C5B C6B C7B . . . . 179.2(2) ?
    C1B C6B C7B O1B . . . . 175.1(2) ?
    C5B C6B C7B O1B . . . . -5.4(4) ?
    C1B C6B C7B C8B . . . . -5.2(3) ?
    C5B C6B C7B C8B . . . . 174.3(2) ?
    O1B C7B C8B C9B . . . . -176.5(2) ?
    C6B C7B C8B C9B . . . . 3.8(3) ?
    O1B C7B C8B C13B . . . . 4.8(4) ?
    C6B C7B C8B C13B . . . . -174.9(2) ?
    C7B C8B C9B N1B . . . . 0.3(4) ?
    C13B C8B C9B N1B . . . . 179.1(2) ?
    N1B C10B C11B C12B . . . . -109.7(3) ?
    N1B C10B C12B C11B . . . . 108.4(3) ?
    C9B C8B C13B O3B . . . . -1.9(4) ?
    C7B C8B C13B O3B . . . . 176.8(2) ?
    C9B C8B C13B O2B . . . . 179.8(2) ?
    C7B C8B C13B O2B . . . . -1.4(4) ?
    N2B C14B C15B N3B . . . . 56.7(3) ?
    N3B C16B C17B N2B . . . . -59.2(3) ?
    C8B C9B N1B C1B . . . . -3.1(4) ?
    C8B C9B N1B C10B . . . . -174.6(2) ?
    C2B C1B N1B C9B . . . . -176.8(2) ?
    C6B C1B N1B C9B . . . . 1.6(3) ?
    C2B C1B N1B C10B . . . . -5.3(3) ?
    C6B C1B N1B C10B . . . . 173.1(2) ?
    C12B C10B N1B C9B . . . . -115.5(3) ?
    C11B C10B N1B C9B . . . . -45.0(3) ?
    C12B C10B N1B C1B . . . . 73.0(3) ?
    C11B C10B N1B C1B . . . . 143.5(2) ?
    C2B C3B N2B C17B . . . . -10.1(3) ?
    C4B C3B N2B C17B . . . . 166.4(2) ?
    C2B C3B N2B C14B . . . . 122.5(2) ?
    C4B C3B N2B C14B . . . . -61.1(3) ?
    C16B C17B N2B C3B . . . . -168.9(2) ?
    C16B C17B N2B C14B . . . . 56.6(3) ?
    C15B C14B N2B C3B . . . . 169.8(2) ?
    C15B C14B N2B C17B . . . . -56.0(2) ?
    C17B C16B N3B C15B . . . . 60.5(2) ?
    C17B C16B N3B C18B . . . . -172.4(2) ?
    C14B C15B N3B C16B . . . . -58.6(3) ?
    C14B C15B N3B C18B . . . . 176.6(2) ?
    C19B C18B N3B C16B . . . . 175.8(2) ?
    C19B C18B N3B C15B . . . . -60.4(3) ?
loop_
    _geom_hbond_atom_site_label_D
    _geom_hbond_atom_site_label_H
    _geom_hbond_atom_site_label_A
    _geom_hbond_site_symmetry_A
    _geom_hbond_distance_DH
    _geom_hbond_distance_HA
    _geom_hbond_distance_DA
    _geom_hbond_angle_DHA
    O3W H3D Cl1 . 0.888(18) 2.27(2) 3.126(2) 163(3)
    O2W H2E Cl1 . 0.859(17) 2.363(19) 3.207(2) 167(3)
    O4W H4E O3A 1_655 0.895(18) 2.015(19) 2.899(3) 169(3)
    O3W H3E Cl2 . 0.883(18) 2.52(2) 3.356(3) 158(3)
    O1W H1E Cl2 . 0.866(18) 2.350(18) 3.215(2) 179(3)
    O4W H4D Cl2 3_666 0.875(17) 2.325(19) 3.190(2) 170(3)
    O1W H1D Cl1 . 0.858(18) 2.45(2) 3.285(2) 163(3)
    O2W H2D O3B 4_575 0.886(17) 1.940(18) 2.819(3) 172(3)
    O2A H2F O1A . 0.876(17) 1.68(2) 2.523(2) 160(3)
    O2B H2G O1B . 0.871(17) 1.73(2) 2.532(3) 152(3)
    N3B H3G Cl1 . 0.942(16) 2.219(17) 3.154(2) 172(2)
    N3A H3F Cl2 2 0.946(16) 2.204(17) 3.149(2) 177(2)
_iucr_refine_instructions_details
;
TITL fi-e-4036 in P2(1)/c
CELL  0.71073   7.1874  21.1475  26.5106   90.000   91.407   90.000
ZERR     8.00   0.0003   0.0008   0.0010    0.000    0.004    0.000
LATT   1
SYMM  - X, 1/2 + Y, 1/2 - Z
SFAC  C    H    O    CL   F    N
UNIT  152  216  40   8    8    24
MERG   2
DFIX     0.860   0.020 H4D O4W
DFIX     0.860   0.020 H4E O4W
DFIX     0.860   0.020 H1E O1W
DFIX     0.860   0.020 H1D O1W
DFIX     0.860   0.020 H2D O2W
DFIX     0.860   0.020 O2W H2E
DFIX     0.860   0.020 H3D O3W
DFIX     0.860   0.020 O3W H3E
DFIX     0.860   0.020 H2F O2A
DFIX     0.860   0.020 H2G O2B
DFIX     0.920   0.020 H3F N3A
DFIX     0.920   0.020 H3G N3B
MPLA C1A C2A C3A C4A C5A C6A C7A C8A C9A N1A
MPLA C10A C11A C12A
MPLA C1B C2B C3B C4B C5B C6B C7B C8B C9B N1B
MPLA C10B C11B C12B
HTAB O3W Cl1
HTAB O2W Cl1
EQIV $1 x+1, y, z
HTAB O4W O3A_$1
HTAB O3W Cl2
HTAB O1W Cl2
EQIV $2 -x+1, -y+1, -z+1
HTAB O4W Cl2_$2
HTAB O1W Cl1
EQIV $3 x, -y+3/2, z-1/2
HTAB O2W O3B_$3
HTAB O2A O1A
HTAB O2B O1B
HTAB N3B Cl1
EQIV $4 -x, y+1/2, -z+1/2
HTAB N3A Cl2_$4
HTAB C12A Cl1_$4
HTAB C12A O1B
EQIV $5 x-1, y, z
HTAB C14A F1B_$5
HTAB C14A O2W
HTAB C14A F1A
HTAB C15A O4W_$3
HTAB C18A O2A_$3
EQIV $6 -x+1, y+1/2, -z+1/2
HTAB C5B O3W_$6
HTAB C12B O1A_$1
HTAB C12B Cl2
HTAB C14B O4W_$3
HTAB C14B F1B
HTAB C14B Cl1
HTAB C14B F1A
HTAB C15B O2W_$1
HTAB C16B O3W
HTAB C18B O2W_$1
FMAP   2
PLAN    5
SIZE     0.035   0.137   0.467
ACTA
BOND
BOND   $H
CONF
LIST   4
WPDB  -2
L.S.  40
TEMP  -143.00
WGHT    0.045900    0.484300
FVAR       0.69443
O1W   3    0.094469    0.559572    0.308952    11.00000    0.05603    0.02900 =
         0.03829    0.00447    0.01261    0.01124
H1D   2    0.103417    0.561211    0.276780    11.00000   -1.50000
H1E   2    0.170037    0.529136    0.317001    11.00000   -1.50000
O2W   3    0.016908    0.669794    0.147907    11.00000    0.04068    0.03037 =
         0.03073    0.00721    0.01253    0.00316
H2D   2    0.058073    0.685023    0.119132    11.00000   -1.50000
H2E   2    0.071796    0.634525    0.154455    11.00000   -1.50000
O3W   3    0.510929    0.446054    0.216369    11.00000    0.04705    0.03208 =
         0.05864    0.00913    0.01195    0.00848
H3D   2    0.409652    0.465604    0.204544    11.00000   -1.50000
H3E   2    0.501818    0.438563    0.248997    11.00000   -1.50000
O4W   3    0.473393    0.692059    0.637933    11.00000    0.03930    0.03392 =
         0.04206    0.00925    0.01438    0.00316
H4D   2    0.524247    0.654728    0.641861    11.00000   -1.50000
H4E   2    0.541472    0.709325    0.613681    11.00000   -1.50000
CL1   4    0.184505    0.538613    0.189237    11.00000    0.02434    0.02708 =
         0.03005    0.00335    0.00048   -0.00371
CL2   4    0.379396    0.447008    0.336961    11.00000    0.02382    0.02592 =
         0.03868    0.00071    0.00208   -0.00183
MOLE    1
C1A   1   -0.114892    0.809089    0.386777    11.00000    0.01084    0.02054 =
         0.01311   -0.00157   -0.00006    0.00117
C2A   1   -0.075947    0.837103    0.340183    11.00000    0.01460    0.01404 =
         0.01609    0.00129   -0.00015   -0.00137
AFIX  43
H2A   2   -0.085721    0.881668    0.336471    11.00000   -1.20000
AFIX   0
C3A   1   -0.023233    0.800404    0.299398    11.00000    0.00824    0.01754 =
         0.01634   -0.00098   -0.00001   -0.00007
C4A   1   -0.006557    0.734445    0.307937    11.00000    0.01296    0.02009 =
         0.01539   -0.00593   -0.00074    0.00284
C5A   1   -0.041891    0.706546    0.352561    11.00000    0.01319    0.01634 =
         0.01897    0.00007   -0.00229    0.00167
AFIX  43
H5A   2   -0.028730    0.662072    0.356224    11.00000   -1.20000
AFIX   0
C6A   1   -0.098139    0.743485    0.393522    11.00000    0.01119    0.01849 =
         0.01484   -0.00135   -0.00243   -0.00101
C7A   1   -0.139986    0.713920    0.441098    11.00000    0.01161    0.02052 =
         0.01774    0.00060   -0.00292   -0.00190
C8A   1   -0.209833    0.755141    0.479265    11.00000    0.01352    0.02452 =
         0.01299    0.00173   -0.00150   -0.00232
C9A   1   -0.223919    0.818222    0.470275    11.00000    0.01206    0.02814 =
         0.01255   -0.00209    0.00011    0.00008
AFIX  43
H9A   2   -0.271761    0.844207    0.496154    11.00000   -1.20000
AFIX   0
C10A  1   -0.197800    0.914444    0.421184    11.00000    0.02043    0.01587 =
         0.01699   -0.00144   -0.00118    0.00312
AFIX  13
H10A  2   -0.307249    0.928261    0.399928    11.00000   -1.20000
AFIX   0
C11A  1   -0.148026    0.956132    0.465082    11.00000    0.03242    0.01731 =
         0.02041   -0.00467   -0.00135    0.00134
AFIX  23
H11A  2   -0.097428    0.935784    0.496128    11.00000   -1.20000
H11B  2   -0.226623    0.993778    0.470798    11.00000   -1.20000
AFIX   0
C12A  1   -0.029311    0.955648    0.419098    11.00000    0.02622    0.02010 =
         0.02519   -0.00020    0.00011   -0.00250
AFIX  23
H12A  2   -0.035021    0.993016    0.396619    11.00000   -1.20000
H12B  2    0.094161    0.935028    0.421946    11.00000   -1.20000
AFIX   0
C13A  1   -0.269782    0.730540    0.528585    11.00000    0.02110    0.02894 =
         0.01660    0.00503   -0.00371   -0.00430
C14A  1   -0.084444    0.800150    0.208640    11.00000    0.01847    0.01923 =
         0.01596    0.00052   -0.00054   -0.00265
AFIX  23
H14A  2   -0.212699    0.817239    0.208381    11.00000   -1.20000
H14B  2   -0.092256    0.753552    0.211485    11.00000   -1.20000
AFIX   0
C15A  1    0.007479    0.817411    0.159835    11.00000    0.02460    0.01968 =
         0.01276   -0.00240    0.00164    0.00137
AFIX  23
H15A  2    0.133410    0.798517    0.159121    11.00000   -1.20000
H15B  2   -0.066494    0.800429    0.130899    11.00000   -1.20000
AFIX   0
C16A  1    0.128921    0.912957    0.200452    11.00000    0.02433    0.01921 =
         0.01930   -0.00047    0.00285   -0.00734
AFIX  23
H16A  2    0.136783    0.959612    0.198289    11.00000   -1.20000
H16B  2    0.257119    0.895836    0.200446    11.00000   -1.20000
AFIX   0
C17A  1    0.036148    0.894397    0.249167    11.00000    0.02668    0.01543 =
         0.01782   -0.00177    0.00290   -0.00518
AFIX  23
H17A  2    0.110203    0.910664    0.278354    11.00000   -1.20000
H17B  2   -0.089465    0.913503    0.250121    11.00000   -1.20000
AFIX   0
C18A  1    0.104271    0.907309    0.106544    11.00000    0.02402    0.02828 =
         0.01511    0.00190    0.00515   -0.00028
AFIX  23
H18A  2    0.240400    0.900197    0.108491    11.00000   -1.20000
H18B  2    0.052141    0.880287    0.079173    11.00000   -1.20000
AFIX   0
C19A  1    0.067303    0.975260    0.093840    11.00000    0.06594    0.03619 =
         0.03261    0.01247    0.02451    0.00471
AFIX 137
H19A  2   -0.066995    0.983236    0.094008    11.00000   -1.50000
H19B  2    0.114625    0.984580    0.060291    11.00000   -1.50000
H19C  2    0.130099    1.002412    0.118910    11.00000   -1.50000
AFIX   0
O1A   3   -0.115674    0.655177    0.448594    11.00000    0.02515    0.02110 =
         0.02141    0.00383    0.00153    0.00076
O2A   3   -0.246787    0.668678    0.535351    11.00000    0.04039    0.03017 =
         0.01974    0.00719    0.00571   -0.00247
H2F   2   -0.190313    0.655996    0.508244    11.00000   -1.50000
O3A   3   -0.338171    0.763217    0.560932    11.00000    0.03577    0.03755 =
         0.01551    0.00125    0.00803   -0.00187
F1A   5    0.053940    0.698049    0.269516    11.00000    0.03102    0.01978 =
         0.01582   -0.00386    0.00473    0.00544
N1A   6   -0.174510    0.846209    0.427119    11.00000    0.01451    0.01829 =
         0.01374   -0.00177    0.00034    0.00021
N2A   6    0.021153    0.825663    0.252627    11.00000    0.01821    0.01785 =
         0.01256   -0.00134    0.00233   -0.00165
N3A   6    0.021297    0.888039    0.155577    11.00000    0.01777    0.01873 =
         0.01546   -0.00101    0.00337    0.00130
H3F   2   -0.100829    0.904394    0.157632    11.00000   -1.20000
MOLE    2
C1B   1    0.397746    0.708763    0.393283    11.00000    0.01161    0.01914 =
         0.01416    0.00084   -0.00083    0.00013
C2B   1    0.449332    0.675757    0.349979    11.00000    0.01541    0.01437 =
         0.01952   -0.00059    0.00019    0.00132
AFIX  43
H2B   2    0.452403    0.630852    0.350554    11.00000   -1.20000
AFIX   0
C3B   1    0.495991    0.707507    0.306287    11.00000    0.01257    0.01684 =
         0.01657   -0.00207   -0.00076   -0.00101
C4B   1    0.485761    0.774173    0.307571    11.00000    0.01496    0.02042 =
         0.01512    0.00267    0.00230   -0.00234
C5B   1    0.436909    0.807387    0.348932    11.00000    0.01469    0.01435 =
         0.01987   -0.00121    0.00176   -0.00074
AFIX  43
H5B   2    0.432300    0.852261    0.347813    11.00000   -1.20000
AFIX   0
C6B   1    0.393057    0.775150    0.393523    11.00000    0.00998    0.02066 =
         0.01577   -0.00380   -0.00138   -0.00047
C7B   1    0.342979    0.809740    0.438298    11.00000    0.00900    0.02276 =
         0.02143   -0.00453   -0.00295    0.00163
C8B   1    0.284065    0.772035    0.479908    11.00000    0.01317    0.02803 =
         0.01484   -0.00266   -0.00051    0.00091
C9B   1    0.288047    0.707484    0.476827    11.00000    0.01447    0.02949 =
         0.01284    0.00039    0.00078    0.00046
AFIX  43
H9B   2    0.247480    0.683907    0.505009    11.00000   -1.20000
AFIX   0
C10B  1    0.329638    0.606597    0.434911    11.00000    0.02532    0.01997 =
         0.02266    0.00337    0.00428   -0.00161
AFIX  13
H10B  2    0.219802    0.589688    0.415345    11.00000   -1.20000
AFIX   0
C11B  1    0.387405    0.569381    0.480491    11.00000    0.03934    0.02415 =
         0.02678    0.00761    0.00624    0.00141
AFIX  23
H11C  2    0.313155    0.531539    0.488847    11.00000   -1.20000
H11D  2    0.439096    0.592817    0.509969    11.00000   -1.20000
AFIX   0
C12B  1    0.500654    0.567220    0.433744    11.00000    0.03088    0.02087 =
         0.02592    0.00099    0.00329    0.00270
AFIX  23
H12C  2    0.622217    0.589257    0.434478    11.00000   -1.20000
H12D  2    0.496313    0.527997    0.413363    11.00000   -1.20000
AFIX   0
C13B  1    0.214160    0.800980    0.526577    11.00000    0.01824    0.03506 =
         0.01882   -0.00571   -0.00378    0.00455
C14B  1    0.450090    0.687109    0.216431    11.00000    0.01949    0.02160 =
         0.01498   -0.00237   -0.00138    0.00025
AFIX  23
H14C  2    0.427732    0.732980    0.211940    11.00000   -1.20000
H14D  2    0.327785    0.665986    0.219054    11.00000   -1.20000
AFIX   0
C15B  1    0.549648    0.661513    0.170795    11.00000    0.02316    0.02347 =
         0.01517   -0.00132    0.00181   -0.00144
AFIX  23
H15C  2    0.470384    0.667247    0.140066    11.00000   -1.20000
H15D  2    0.667170    0.685006    0.166214    11.00000   -1.20000
AFIX   0
C16B  1    0.707898    0.584924    0.225394    11.00000    0.02426    0.02186 =
         0.02067   -0.00471    0.00065    0.00305
AFIX  23
H16C  2    0.826086    0.608386    0.221916    11.00000   -1.20000
H16D  2    0.738132    0.539655    0.230432    11.00000   -1.20000
AFIX   0
C17B  1    0.605813    0.609539    0.270523    11.00000    0.02176    0.02173 =
         0.01816   -0.00204    0.00290    0.00206
AFIX  23
H17C  2    0.490006    0.584983    0.274819    11.00000   -1.20000
H17D  2    0.684653    0.604270    0.301384    11.00000   -1.20000
AFIX   0
C18B  1    0.679420    0.560561    0.134517    11.00000    0.02912    0.03018 =
         0.02117   -0.00858    0.00789   -0.00036
AFIX  23
H18C  2    0.800166    0.581174    0.128029    11.00000   -1.20000
H18D  2    0.704600    0.515834    0.143342    11.00000   -1.20000
AFIX   0
C19B  1    0.560312    0.562905    0.087408    11.00000    0.03926    0.04876 =
         0.02217   -0.01240    0.00300   -0.00163
AFIX 137
H19D  2    0.434755    0.548017    0.094783    11.00000   -1.50000
H19E  2    0.614364    0.535729    0.061654    11.00000   -1.50000
H19F  2    0.553870    0.606503    0.074958    11.00000   -1.50000
AFIX   0
O1B   3    0.350358    0.869582    0.440265    11.00000    0.02755    0.01973 =
         0.02565   -0.00656    0.00279    0.00046
O2B   3    0.214243    0.863690    0.527348    11.00000    0.04013    0.03201 =
         0.02419   -0.01115    0.00520    0.00352
H2G   2    0.259785    0.878767    0.499659    11.00000   -1.50000
O3B   3    0.156070    0.770444    0.561584    11.00000    0.03706    0.04283 =
         0.01706   -0.00314    0.00725    0.00443
F1B   5    0.532243    0.806447    0.265448    11.00000    0.03382    0.02089 =
         0.01694    0.00278    0.00851   -0.00367
N1B   6    0.345691    0.675472    0.436474    11.00000    0.01525    0.01947 =
         0.01542    0.00318    0.00144    0.00060
N2B   6    0.560274    0.676575    0.263429    11.00000    0.01764    0.01765 =
         0.01448   -0.00118    0.00341    0.00254
N3B   6    0.590702    0.592643    0.178509    11.00000    0.01963    0.02059 =
         0.02041   -0.00561    0.00612   -0.00318
H3G   2    0.474767    0.572909    0.182988    11.00000   -1.20000
HKLF 4
REM  fi-e-4036 in P2(1)/c
REM R1 =  0.0581 for    5799 Fo > 4sig(Fo)  and  0.1110 for all    9291 data
REM    561 parameters refined using     12 restraints
END
;
