# Supplementary material for: Enrofloxacin hydro­chloride dihydrate
Source: Acta Crystallogr Sect E Struct Rep Online. 2014 Mar 26;70(Pt 4):o468–9. doi: 10.1107/S1600536814006059 (PMC3998605; doi:10.1107/S1600536814006059)
Supplement: Supplementary file 2 [file e-70-0o468-Isup2.hkl]

#
# h,k,l, Fc-squared, Fo-squared, sigma(Fo-squared), status flag
#
data_I
_shelx_title ' fi-e-4036 in P2(1)/c'
_shelx_refln_list_code          4
_shelx_F_calc_maximum      783.41
_exptl_crystal_F_000      1824.00
_reflns_d_resolution_high  0.7281

loop_
 _space_group_symop_operation_xyz
 'x, y, z'
 '-x, y+1/2, -z+1/2'
 '-x, -y, -z'
 'x, -y-1/2, z-1/2'

_cell_length_a     7.1874
_cell_length_b    21.1475
_cell_length_c    26.5106
_cell_angle_alpha  90.000
_cell_angle_beta   91.407
_cell_angle_gamma  90.000

_shelx_F_squared_multiplier     1.000

loop_
 _refln_index_h
 _refln_index_k
 _refln_index_l
 _refln_F_squared_calc
 _refln_F_squared_meas
 _refln_F_squared_sigma
 _refln_observed_status
   2   0   0      38362.20      37107.19       281.16 o
   3   0   0        679.48        448.37        58.21 o
   4   0   0         52.37         65.51        29.91 o
   5   0   0       1210.46       1159.08       119.77 o
   6   0   0       1329.29       1412.40       147.96 o
   7   0   0        169.78        201.54        75.93 o
   8   0   0         88.43        -15.71        59.01 o
   9   0   0         28.91        -61.28        73.01 o
   2   1   0       7781.64       7993.10       191.75 o
   3   1   0         90.29         69.76        16.16 o
   4   1   0         48.42         25.41        14.85 o
   5   1   0          2.23         17.77        24.05 o
   6   1   0        195.08        225.24        51.29 o
   7   1   0       1225.02       1190.73       129.41 o
   8   1   0         76.13         -7.36        41.24 o
   9   1   0         63.16          5.93        37.57 o
   2   2   0       5843.53       5601.63       106.67 o
   3   2   0        591.75        456.65        30.69 o
   4   2   0       6183.82       6349.50       117.50 o
   5   2   0        837.51        752.27        70.02 o
   6   2   0         54.99         29.15        52.23 o
   7   2   0        269.67        310.34        59.05 o
   8   2   0         72.26         61.42        44.40 o
   9   2   0        702.38        732.60        97.67 o
   1   3   0         10.57         25.09        14.32 o
   2   3   0      35090.25      35743.12       264.17 o
   3   3   0        187.53        152.63        19.43 o
   4   3   0       2102.86       2304.46        70.99 o
   5   3   0         12.79        -37.66        37.66 o
   6   3   0          0.86        -47.25        47.25 o
   7   3   0        294.59        271.59        57.91 o
   8   3   0        926.32        997.16       102.63 o
   9   3   0         55.62         -7.16        46.03 o
   0   4   0        260.40        328.53        27.37 o
   1   4   0         64.13         80.88        16.31 o
   2   4   0        114.11         78.92        12.74 o
   3   4   0       1306.91       1228.17        44.45 o
   4   4   0         19.33         39.09        17.05 o
   5   4   0        193.10        193.24        32.40 o
   6   4   0        170.79        144.96        56.21 o
   7   4   0         10.48         66.69        29.70 o
   8   4   0         28.19        -44.07        44.07 o
   9   4   0        525.96        606.85       138.70 o
   1   5   0        270.26        221.76        23.87 o
   2   5   0      25368.85      25707.33       253.22 o
   3   5   0         58.41         47.99        13.13 o
   4   5   0       4766.19       4685.14        96.52 o
   5   5   0         79.91         76.24        19.94 o
   6   5   0       1627.07       1613.54       179.43 o
   7   5   0         21.18        -13.45        31.23 o
   8   5   0         12.90        -16.59        38.49 o
   9   5   0        689.74        882.75       166.48 o
   0   6   0         14.66         44.26        37.04 o
   1   6   0       2816.97       2718.90       130.25 o
   2   6   0       4198.73       4499.57        81.54 o
   3   6   0        327.26        282.21        22.66 o
   4   6   0       4160.52       4256.62        90.54 o
   5   6   0        277.05        304.92        32.37 o
   6   6   0          3.48          3.02        33.15 o
   7   6   0          1.05         23.67        43.70 o
   8   6   0        558.04        536.99        83.90 o
   9   6   0        966.80        857.36       160.71 o
   1   7   0          1.65         -5.58        20.89 o
   2   7   0        352.18        527.92        39.42 o
   3   7   0        228.00        242.83        19.18 o
   4   7   0        543.67        595.18        34.83 o
   5   7   0          7.32          4.39        17.13 o
   6   7   0        221.78        224.73        82.79 o
   7   7   0       1069.69       1307.15       169.46 o
   8   7   0         76.62         43.91        61.57 o
   0   8   0     106186.39     106923.48       993.49 o
   1   8   0       7375.37       7355.88       152.75 o
   2   8   0      21762.43      23182.06       296.95 o
   3   8   0       1489.83       1496.22        71.24 o
   4   8   0        431.73        459.02        29.48 o
   5   8   0          0.69          6.26        17.70 o
   6   8   0          3.89          8.05        25.25 o
   7   8   0         23.98         -2.80        36.82 o
   8   8   0          0.03        -81.67        81.67 o
   1   9   0          2.68         -5.29         9.38 o
   2   9   0        262.11        256.33        32.32 o
   3   9   0       2104.85       2093.30        63.03 o
   4   9   0       1363.31       1328.38        45.83 o
   5   9   0          1.11         -2.59        22.11 o
   6   9   0        189.13        221.09        36.70 o
   7   9   0        112.51        153.49        84.42 o
   8   9   0         77.69        321.15       101.52 o
   0  10   0         68.96        179.68        28.44 o
   1  10   0          2.09         54.18        12.93 o
   2  10   0       6143.60       6327.85       139.48 o
   3  10   0       1047.17       1072.06        65.35 o
   4  10   0       2038.89       1914.60        47.82 o
   5  10   0        595.64        624.92        40.53 o
   6  10   0        421.21        474.32        46.33 o
   7  10   0        274.49        311.99       110.56 o
   8  10   0         14.80         48.02        59.83 o
   1  11   0      14149.74      15726.83       154.89 o
   2  11   0        156.37        141.02        26.19 o
   3  11   0         48.10         21.54        25.05 o
   4  11   0         50.17        -25.99        63.26 o
   5  11   0         68.71         48.95        11.37 o
   6  11   0        202.28        208.96        49.43 o
   7  11   0        258.91        175.78        84.26 o
   8  11   0        200.39        156.87        92.89 o
   0  12   0       1490.61       1266.05        73.33 o
   1  12   0        253.11        300.28        37.20 o
   2  12   0        189.81        188.86        31.05 o
   3  12   0         32.59         14.56        18.67 o
   4  12   0        137.02         89.23        29.56 o
   5  12   0        433.82        353.09        38.83 o
   6  12   0        696.28        827.60        86.35 o
   7  12   0        367.38        483.49       139.06 o
   8  12   0         11.84       -110.91       110.91 o
   1  13   0       1641.31       1955.81        61.81 o
   2  13   0          0.76          5.40        19.26 o
   3  13   0       1541.66       1597.19        84.88 o
   4  13   0       1130.54       1170.06        79.79 o
   5  13   0        454.87        468.84        59.51 o
   6  13   0         61.18         29.15        31.17 o
   7  13   0        490.14        264.68       104.50 o
   0  14   0       6237.90       6738.21       176.73 o
   1  14   0       1137.34       1219.50        83.26 o
   2  14   0        365.32        387.46        42.74 o
   3  14   0        476.92        482.42        49.83 o
   4  14   0        421.76        427.01        73.09 o
   5  14   0       1867.55       1954.41       129.05 o
   6  14   0        169.54        129.42        89.86 o
   7  14   0          8.53        -21.65        66.32 o
   1  15   0          7.74         -4.00        14.63 o
   2  15   0        967.74       1045.48       104.25 o
   3  15   0         65.50         49.80        29.59 o
   4  15   0         17.37         -7.19        26.61 o
   5  15   0        179.20        195.97        45.86 o
   6  15   0         49.95        -34.40        67.54 o
   7  15   0       2631.62       3563.38       314.72 o
   0  16   0        599.61        589.92        54.92 o
   1  16   0       3122.90       3231.11        82.47 o
   2  16   0       2288.76       2294.39       102.47 o
   3  16   0       1148.28       1190.43       123.23 o
   4  16   0        152.22        158.58        37.02 o
   5  16   0         18.13         20.32        51.27 o
   6  16   0          2.92        -87.30        87.30 o
   7  16   0        457.60        422.45       148.85 o
   1  17   0        214.41        235.41        25.26 o
   2  17   0        849.89        846.96        63.46 o
   3  17   0        858.35        842.89        67.64 o
   4  17   0          0.56        -28.14        28.67 o
   5  17   0          0.05        -87.81        87.81 o
   6  17   0         25.62        -64.08        77.76 o
   0  18   0        252.90        352.33       149.92 o
   1  18   0        491.35        503.50        36.03 o
   2  18   0        370.47        380.73        45.70 o
   3  18   0       1812.53       1564.25       108.25 o
   4  18   0         65.35        -29.71        58.33 o
   5  18   0        118.16        111.33        76.03 o
   6  18   0         33.82        201.22        89.22 o
   1  19   0         33.04         67.78        18.58 o
   2  19   0          9.64        -16.95        38.48 o
   3  19   0        769.78        795.89        68.70 o
   4  19   0        648.90        653.13       121.51 o
   5  19   0          0.03        -65.57        65.57 o
   6  19   0         14.15        -97.66        97.66 o
   0  20   0       1505.94       1643.17       101.02 o
   1  20   0        306.39        298.40        45.99 o
   2  20   0        308.39        365.06        40.46 o
   3  20   0        136.06         78.16        48.92 o
   4  20   0        648.46        627.59       120.63 o
   5  20   0          0.08         51.42        73.91 o
   6  20   0         26.83        183.90        83.14 o
   1  21   0       1455.90       1364.05        88.72 o
   2  21   0         14.39        -26.17        26.17 o
   3  21   0        963.24        956.87       140.71 o
   4  21   0        344.94        361.38        94.62 o
   5  21   0        429.23        199.48        86.41 o
   0  22   0        430.92        370.87        92.03 o
   1  22   0        441.10        410.31        52.40 o
   2  22   0        674.58        703.16        83.60 o
   3  22   0         42.27         62.85        51.67 o
   4  22   0         25.91        -48.50        48.50 o
   5  22   0        474.87        800.58       154.46 o
   1  23   0          4.86         26.62        30.46 o
   2  23   0        622.70        677.72       137.96 o
   3  23   0        116.37         87.45        57.52 o
   4  23   0        108.16          5.77        68.50 o
   5  23   0        266.03        454.97       120.26 o
   0  24   0          2.70        -70.73        73.13 o
   1  24   0        976.73        838.39       140.81 o
   2  24   0        365.03        580.14        78.21 o
   3  24   0        171.68        250.30        54.39 o
   4  24   0          9.99        120.73        72.08 o
   5  24   0         83.99         63.85        58.89 o
   1  25   0        282.50        439.14       118.57 o
   2  25   0        105.19        238.77        98.44 o
   3  25   0         98.91        146.56        53.15 o
   4  25   0         15.93        -21.97        63.99 o
   0  26   0         56.87        123.92        90.43 o
   1  26   0        220.56        269.60       124.94 o
   4  26   0         52.20        -60.12        60.12 o
  -9   1   1          1.27       -106.88       106.88 o
  -8   1   1       1563.09       1587.00       131.12 o
  -7   1   1         60.12         59.60        39.80 o
  -6   1   1       3759.63       3857.62       168.97 o
  -5   1   1         71.19         31.62        48.01 o
  -4   1   1         21.89          8.16        15.42 o
  -3   1   1       2299.59       2450.24        57.91 o
  -2   1   1         20.35          8.37        20.66 o
   2   1   1      15897.65      15546.66       126.68 o
   3   1   1       1246.70       1101.14        81.11 o
   4   1   1       3136.03       2924.39        81.52 o
   5   1   1       3736.37       3859.93       151.62 o
   6   1   1        515.73        515.88        69.88 o
   7   1   1          0.11        -83.37        83.37 o
   8   1   1        392.83        330.80        68.46 o
   9   1   1        228.47        186.96        73.46 o
  -9   2   1         84.34        -83.34        83.34 o
  -8   2   1        933.72       1006.63       101.09 o
  -7   2   1       1101.91       1112.42       112.28 o
  -6   2   1        725.90        627.46        72.01 o
  -5   2   1        217.67        240.72        45.45 o
  -4   2   1         54.24         47.19        16.27 o
  -3   2   1        638.44        608.03        33.47 o
  -2   2   1       3158.67       2881.38       111.74 o
  -1   2   1       9722.08       9844.32       144.65 o
   1   2   1      20164.07      19229.64       116.76 o
   2   2   1       2158.90       2079.74        41.19 o
   3   2   1       2785.59       2969.14        84.37 o
   4   2   1        289.44        306.20        33.38 o
   5   2   1         22.97         14.65        29.20 o
   6   2   1         11.54        -34.59        34.59 o
   7   2   1         11.35        -15.80        34.78 o
   8   2   1       1116.90       1251.46       115.18 o
   9   2   1         53.26        -48.54        48.54 o
  -9   3   1          2.29        -53.30        53.30 o
  -8   3   1        495.12        537.43        81.13 o
  -7   3   1        893.27        782.23        88.66 o
  -6   3   1        629.30        470.32        60.03 o
  -5   3   1       3396.75       3336.58       112.52 o
  -4   3   1        524.88        522.81        36.94 o
  -3   3   1        101.14        141.85        19.13 o
  -2   3   1        418.82        383.31        32.49 o
  -1   3   1       1387.89       1702.20        64.96 o
   1   3   1         60.15         55.56         9.88 o
   2   3   1       4533.11       4336.10        58.90 o
   3   3   1        117.67         75.01        15.24 o
   4   3   1       3201.15       3065.42        93.81 o
   5   3   1          0.55          9.96        31.56 o
   6   3   1        342.72        238.54        45.72 o
   7   3   1        464.75        458.56        83.25 o
   8   3   1        215.06        136.28        68.02 o
   9   3   1         94.45         29.52       100.82 o
  -9   4   1         48.06         44.33        80.18 o
  -8   4   1        137.12        165.74        54.87 o
  -7   4   1          8.96          2.37        29.68 o
  -6   4   1          0.02        -44.82        44.82 o
  -5   4   1          7.79         12.38        23.42 o
  -4   4   1       1438.69       1294.35        53.80 o
  -3   4   1        591.82        486.31        29.36 o
  -2   4   1          0.48          1.70        13.93 o
  -1   4   1      12610.08      13147.34       182.31 o
   0   4   1        302.23        307.80        23.01 o
   1   4   1       6463.47       6069.54        65.00 o
   2   4   1      14850.81      14281.78       150.46 o
   3   4   1       3159.91       2907.86        64.79 o
   4   4   1         57.20         65.57        17.74 o
   5   4   1        495.40        435.53        42.91 o
   6   4   1        611.74        543.71        64.38 o
   7   4   1         21.48         34.71        35.85 o
   8   4   1        628.77        642.95       172.52 o
   9   4   1          0.30        -20.94        63.10 o
  -9   5   1        127.86         71.68        68.38 o
  -8   5   1        101.40        180.65        55.81 o
  -7   5   1         30.93          3.48        81.55 o
  -6   5   1        330.24        285.45        51.57 o
  -5   5   1       1163.50       1205.99        68.61 o
  -4   5   1         19.14         22.74        19.58 o
  -3   5   1       2363.24       2459.55        60.27 o
  -2   5   1        763.99        804.34        29.21 o
  -1   5   1      13246.77      12726.40       188.43 o
   0   5   1        130.74        149.86        15.62 o
   1   5   1       6789.91       6794.69        93.10 o
   2   5   1       1424.06       1429.48        49.62 o
   3   5   1       2624.11       2684.95        63.11 o
   4   5   1        694.16        727.56        40.86 o
   5   5   1        101.42        137.69        26.87 o
   6   5   1          2.19         -8.90        30.23 o
   7   5   1        105.84        144.07        42.15 o
   8   5   1         41.14         -7.42        66.55 o
   9   5   1        315.31        387.07       127.08 o
  -9   6   1          0.33         92.40        64.59 o
  -8   6   1       2113.01       2608.82       180.01 o
  -7   6   1          1.00        112.06        44.91 o
  -6   6   1        100.30         67.64        45.82 o
  -5   6   1        335.19        312.66        37.28 o
  -4   6   1       1172.08       1083.96        47.94 o
  -3   6   1         24.58         24.28        12.14 o
  -2   6   1       4420.16       4324.12        97.96 o
  -1   6   1      17718.76      17215.60       295.63 o
   0   6   1         99.87        134.85        23.36 o
   1   6   1      15310.15      15173.53       222.11 o
   2   6   1       1142.69        940.87        55.44 o
   3   6   1        263.92        319.65        22.50 o
   4   6   1        209.30        215.41        23.76 o
   5   6   1          3.51          3.44        16.96 o
   6   6   1        819.14        899.39        82.19 o
   7   6   1         36.97         33.23        49.85 o
   8   6   1        582.80        571.30        82.05 o
   9   6   1         19.01         -8.54        86.40 o
  -8   7   1        263.87        216.42       107.15 o
  -7   7   1          0.16        -84.57        84.57 o
  -6   7   1        627.21        712.42        93.71 o
  -5   7   1          0.69         -5.09        21.49 o
  -4   7   1         11.41         -1.84        14.74 o
  -3   7   1        848.20        865.55        33.69 o
  -2   7   1         36.22         85.34        23.23 o
  -1   7   1        918.38       1086.16        84.52 o
   0   7   1       1051.24       1021.49        68.65 o
   1   7   1          2.59         21.35        32.51 o
   2   7   1       1246.32       1341.08        49.43 o
   3   7   1       3114.87       2897.76        59.40 o
   4   7   1          0.90          3.42        13.04 o
   5   7   1         38.52         15.60        22.93 o
   6   7   1        406.20        396.72        55.75 o
   7   7   1        241.05        243.15        57.78 o
   8   7   1        124.14        219.80       101.75 o
  -8   8   1         19.85        -70.72        70.72 o
  -7   8   1        256.08        194.83        89.05 o
  -6   8   1          4.12         21.82        38.77 o
  -5   8   1         45.32         11.08        23.31 o
  -4   8   1        366.59        339.16        41.93 o
  -3   8   1       2727.01       2634.46        52.41 o
  -2   8   1        555.59        613.54        46.50 o
  -1   8   1         31.06         23.28        35.07 o
   0   8   1        146.87        119.95        31.29 o
   1   8   1       2650.06       2272.32        49.50 o
   2   8   1       1211.52       1201.72        74.05 o
   3   8   1       5155.27       5317.85        73.66 o
   4   8   1        109.82         94.79        14.48 o
   5   8   1         36.52         28.38        14.64 o
   6   8   1        621.35        667.38        69.10 o
   7   8   1         47.44        -43.43        43.43 o
   8   8   1        812.11        917.23       166.77 o
  -8   9   1         48.39         27.30        63.15 o
  -7   9   1        111.02        -23.05        75.73 o
  -6   9   1       2588.84       2884.15       134.91 o
  -5   9   1        545.91        569.33        37.73 o
  -4   9   1        865.55        867.20        40.03 o
  -3   9   1       1403.09       1592.86        56.44 o
  -2   9   1       1402.98       1463.76        73.02 o
  -1   9   1      24216.96      26707.81       170.61 o
   0   9   1         15.04          9.30        13.87 o
   1   9   1         99.22         63.20        12.33 o
   2   9   1        548.59        578.28        42.26 o
   3   9   1       2861.20       3068.25        80.50 o
   4   9   1        638.67        593.34        31.91 o
   5   9   1        115.37        101.42        25.49 o
   6   9   1        989.99       1045.99        78.26 o
   7   9   1        794.17       1028.68       172.15 o
   8   9   1        858.52       1176.61       190.59 o
  -8  10   1        178.69        253.37       112.87 o
  -7  10   1         93.13          0.32        70.82 o
  -6  10   1        457.57        510.44        45.08 o
  -5  10   1       1007.91       1063.15        48.09 o
  -4  10   1        498.78        493.13        25.42 o
  -3  10   1       1170.21       1157.59        59.72 o
  -2  10   1       1359.66       1213.15        65.78 o
  -1  10   1        428.68        386.03        24.04 o
   0  10   1        131.96        149.55        19.49 o
   1  10   1      18381.90      21365.64       174.40 o
   2  10   1        784.68        708.32        72.79 o
   3  10   1        464.34        441.55        42.69 o
   4  10   1       1289.91       1189.93        54.72 o
   5  10   1        116.22        126.78        29.77 o
   6  10   1        214.33        216.89        87.13 o
   7  10   1         62.57         87.59        90.09 o
   8  10   1         43.29        212.86       102.81 o
  -8  11   1        254.25        302.99       126.25 o
  -7  11   1         24.08        -98.18        98.18 o
  -6  11   1       2429.60       2312.03       136.71 o
  -5  11   1        621.32        659.09        34.82 o
  -4  11   1        890.26        811.33        67.77 o
  -3  11   1         14.42         10.22        33.07 o
  -2  11   1        271.93        250.46        28.83 o
  -1  11   1       1917.01       1770.64        51.66 o
   0  11   1       5441.80       5631.95        96.05 o
   1  11   1       3540.10       3729.33        78.36 o
   2  11   1        811.61        764.49        50.21 o
   3  11   1        505.62        377.54        40.60 o
   4  11   1        745.18        708.44        62.51 o
   5  11   1        368.44        374.25        34.93 o
   6  11   1         39.32        -56.27        80.07 o
   7  11   1         36.19        149.47        89.19 o
   8  11   1       1228.42       1666.11       227.17 o
  -8  12   1          0.28          3.47        82.93 o
  -7  12   1       1226.86       1362.60       234.10 o
  -6  12   1        436.66        500.82        68.81 o
  -5  12   1        647.51        682.29        54.48 o
  -4  12   1        271.03        272.66        44.80 o
  -3  12   1        116.09        128.35        27.32 o
  -2  12   1        306.22        333.07        40.61 o
  -1  12   1       1489.63       1609.37        52.89 o
   0  12   1        781.70        939.02        43.16 o
   1  12   1      19359.41      22897.31       259.11 o
   2  12   1       2475.77       2583.40        92.71 o
   3  12   1        254.46        301.30        39.62 o
   4  12   1       1117.39       1017.28        71.18 o
   5  12   1        458.56        433.09        41.53 o
   6  12   1         32.21         12.88        35.97 o
   7  12   1          2.96        -72.19        72.40 o
   8  12   1        139.25        179.32       103.22 o
  -7  13   1         71.10        -84.71        84.71 o
  -6  13   1        193.33        104.61        39.95 o
  -5  13   1         74.56         61.94        26.44 o
  -4  13   1        341.19        338.84        45.46 o
  -3  13   1          2.59        -11.63        47.22 o
  -2  13   1         61.97         20.90        32.85 o
  -1  13   1       4846.35       5108.56        97.72 o
   0  13   1         53.19         46.49        14.75 o
   1  13   1        612.25        601.05        37.93 o
   2  13   1        429.42        393.96        77.42 o
   3  13   1       1905.48       1925.76        87.96 o
   4  13   1         15.59         24.67        24.17 o
   5  13   1          5.83         -2.07       183.40 o
   6  13   1         18.41         -8.96        35.11 o
   7  13   1         49.74         36.16        75.45 o
  -7  14   1        599.31        456.20       140.13 o
  -6  14   1       1852.34       2092.66       131.68 o
  -5  14   1          6.25        -27.25        60.51 o
  -4  14   1        166.87        107.23        85.14 o
  -3  14   1        884.29        968.29        78.49 o
  -2  14   1         19.94         17.53        20.42 o
  -1  14   1       2377.82       2403.13        70.35 o
   0  14   1       2431.52       2567.49        74.62 o
   1  14   1       6307.33       6287.88       116.82 o
   2  14   1       4243.15       4632.29       179.01 o
   3  14   1        275.67        254.05        36.70 o
   4  14   1        208.67        159.88        53.29 o
   5  14   1       1241.58       1227.76        89.11 o
   6  14   1        668.58        723.57        76.25 o
   7  14   1          9.56        -63.44        72.39 o
  -7  15   1        431.51        628.40       142.88 o
  -6  15   1         93.56          6.13        68.09 o
  -5  15   1        368.71        276.80        49.54 o
  -4  15   1        570.77        627.91        63.29 o
  -3  15   1       5606.70       5626.20       168.37 o
  -2  15   1        940.70       1058.65        71.39 o
  -1  15   1         85.26        108.17        17.94 o
   0  15   1         34.37         50.58        19.22 o
   1  15   1          0.14         27.80        16.94 o
   2  15   1        366.05        431.25        44.11 o
   3  15   1       1468.62       1404.77        79.68 o
   4  15   1        291.21        287.77        41.12 o
   5  15   1       1573.73       1508.14       108.30 o
   6  15   1         32.97        -62.60        62.60 o
   7  15   1        203.96        566.08       158.39 o
  -7  16   1       1435.30       1415.28       211.64 o
  -6  16   1        126.79        109.95        68.08 o
  -5  16   1          2.15         13.34        25.40 o
  -4  16   1         43.06         15.43        50.30 o
  -3  16   1        940.15        927.32       140.74 o
  -2  16   1        140.34        138.50        29.98 o
  -1  16   1        142.53        129.37        18.07 o
   0  16   1         19.26         60.38        18.77 o
   1  16   1          9.94         15.34        13.70 o
   2  16   1        311.32        355.56        45.65 o
   3  16   1       1225.71       1235.77        74.78 o
   4  16   1        752.88        715.18       126.73 o
   5  16   1         33.14          8.40        73.79 o
   6  16   1         15.42        -87.18        91.59 o
   7  16   1         44.17        109.21       102.23 o
  -6  17   1        414.59        430.66       126.28 o
  -5  17   1       1851.78       1757.51       208.97 o
  -4  17   1          0.43         27.52        28.28 o
  -3  17   1         59.69         54.67        30.69 o
  -2  17   1         19.75         29.22        24.70 o
  -1  17   1        131.50        149.30        22.32 o
   0  17   1          0.45        -14.76        16.41 o
   1  17   1         50.24         54.81        15.45 o
   2  17   1        428.03        401.80        45.12 o
   3  17   1         66.73         54.71        67.31 o
   4  17   1        188.67        215.42        36.93 o
   5  17   1        148.61         72.55        68.93 o
   6  17   1         88.91        133.63        79.36 o
  -6  18   1          1.60        193.69       104.39 o
  -5  18   1        267.22        147.52        76.30 o
  -4  18   1        286.13        326.04        66.60 o
  -3  18   1        262.30        235.91        42.77 o
  -2  18   1        283.81        356.33        61.66 o
  -1  18   1         23.05         28.57        14.35 o
   0  18   1         39.52          3.38        23.21 o
   1  18   1          3.26         11.38        17.04 o
   2  18   1        126.90        183.69        46.48 o
   3  18   1         50.72         18.60        25.89 o
   4  18   1          0.24        -29.89        55.66 o
   5  18   1         50.83        -80.16        80.16 o
   6  18   1        341.76        410.07       117.54 o
  -6  19   1         93.30        179.15        82.81 o
  -5  19   1        420.36        368.73       119.14 o
  -4  19   1       1445.77       1540.72       181.41 o
  -3  19   1         23.83          0.20        24.16 o
  -2  19   1        171.97        205.30        87.18 o
  -1  19   1        812.70        816.26        45.68 o
   0  19   1       2129.28       2156.28        87.46 o
   1  19   1         11.44         -2.10        17.66 o
   2  19   1       1958.83       2119.41       100.88 o
   3  19   1        611.66        596.54       113.37 o
   4  19   1          9.37         13.50        70.77 o
   5  19   1        110.52         18.82        73.66 o
   6  19   1        109.30         45.28        63.41 o
  -6  20   1          5.40         18.82        60.78 o
  -5  20   1        506.63        578.48       130.97 o
  -4  20   1          3.28        -68.09        68.09 o
  -3  20   1         81.16        -56.89        56.89 o
  -2  20   1          4.61         12.52        24.30 o
  -1  20   1         83.83         67.88        31.50 o
   0  20   1         24.59         34.35        21.73 o
   1  20   1        654.79        527.87        54.87 o
   2  20   1       1517.82       1446.04        86.86 o
   3  20   1         27.50        -46.24        52.52 o
   4  20   1         86.46         76.26        69.23 o
   5  20   1        628.94        743.84       135.78 o
   6  20   1          0.14         82.98        81.52 o
  -5  21   1         51.52        122.18        58.11 o
  -4  21   1         19.14        -40.96        79.15 o
  -3  21   1          7.66          5.62        54.40 o
  -2  21   1         98.22        134.79        31.49 o
  -1  21   1         61.72         55.32        30.73 o
   0  21   1       1835.75       1525.82        69.95 o
   1  21   1        182.30        150.13        49.19 o
   2  21   1        376.36        307.56       111.95 o
   3  21   1        374.78        450.84        92.49 o
   4  21   1         47.48         70.15        65.48 o
   5  21   1         49.84        127.00        93.92 o
  -5  22   1        189.34         56.98        69.20 o
  -4  22   1         29.53         62.09        57.94 o
  -3  22   1         58.72        104.37        52.07 o
  -2  22   1          9.89        -14.34        31.13 o
  -1  22   1       1098.53        994.48        77.49 o
   0  22   1       1496.78       1683.24       171.84 o
   1  22   1        570.20        561.24        60.63 o
   2  22   1        403.55        567.69        70.92 o
   3  22   1        944.81        830.69       130.01 o
   4  22   1          9.81        -30.25        68.05 o
   5  22   1         65.42         11.21        71.13 o
  -5  23   1         19.49         76.57        78.66 o
  -4  23   1         46.23        -29.86        70.78 o
  -3  23   1         53.57         16.68        43.87 o
  -2  23   1         19.98        -39.36        39.36 o
  -1  23   1        332.49        358.25        90.12 o
   0  23   1        185.14        349.01        70.55 o
   1  23   1         94.02        163.40       132.45 o
   2  23   1        252.14        189.54        56.81 o
   3  23   1        107.41        103.36        52.25 o
   4  23   1        274.44        222.09        95.85 o
   5  23   1         55.73        -74.43        74.43 o
  -5  24   1         20.59         -1.08        86.35 o
  -4  24   1         68.91        -77.17        77.17 o
  -3  24   1         75.16         42.56        45.17 o
  -2  24   1        403.98        320.91        61.92 o
  -1  24   1         94.00         99.28       114.79 o
   0  24   1        172.89        277.72       121.61 o
   1  24   1          3.90          7.97        61.86 o
   2  24   1         59.50         86.81       147.54 o
   3  24   1         44.93          6.02        78.36 o
   4  24   1         48.45        -71.37        71.37 o
   5  24   1        263.82         94.27        61.57 o
  -4  25   1         60.94        129.82        76.42 o
  -3  25   1          0.04         10.38        35.90 o
  -2  25   1        325.03        388.98       116.99 o
  -1  25   1        234.59        547.62       126.42 o
   0  25   1        369.83        397.23        82.32 o
   1  25   1         76.90        135.00        96.58 o
   2  25   1        480.38        647.19       134.57 o
   3  25   1         80.29         -7.23        49.70 o
   4  25   1          2.94        -76.67        76.67 o
  -4  26   1        128.74        -68.33        68.33 o
  -1  26   1        139.71        245.02       101.36 o
   0  26   1         28.66         32.02        49.81 o
   1  26   1        199.56        193.61        81.11 o
   4  26   1        712.90        702.49       141.70 o
  -9   0   2        267.47        112.81        48.12 o
  -8   0   2        446.59        451.97       109.93 o
  -7   0   2        402.63        429.06        94.58 o
  -6   0   2          8.45         35.39        38.67 o
  -5   0   2         89.74         44.99        37.51 o
  -4   0   2       5152.47       5491.56       128.94 o
  -3   0   2         96.43         91.26        41.10 o
  -2   0   2        624.40        880.13        70.41 o
   2   0   2     613735.19     611405.12      1657.61 o
   3   0   2        776.34        715.79        43.98 o
   4   0   2       1180.80       1336.36        79.02 o
   5   0   2       1154.36       1043.35       117.78 o
   6   0   2         76.63        -17.30        58.42 o
   7   0   2       2211.38       1802.51       175.83 o
   8   0   2          1.52        -60.40        76.89 o
   9   0   2        184.90        291.26        98.60 o
  -9   1   2        160.91        -14.10        52.34 o
  -8   1   2         15.51         82.77        67.25 o
  -7   1   2        329.69        389.18        71.42 o
  -6   1   2         80.39         46.25        27.78 o
  -5   1   2       1539.20       1642.53        82.55 o
  -4   1   2       1377.57       1377.44        51.48 o
  -3   1   2         12.39          3.74        26.33 o
  -2   1   2      11761.59      11389.07       162.87 o
  -1   1   2          9.73         50.69        20.61 o
   2   1   2      26684.59      28830.69       173.54 o
   3   1   2        230.22        231.33        21.57 o
   4   1   2       2119.53       2322.59        72.44 o
   5   1   2          5.01         -9.58        35.53 o
   6   1   2         12.23        -68.77        68.77 o
   7   1   2         32.20        -53.33        53.33 o
   8   1   2          2.18        -45.72        45.72 o
   9   1   2        135.02         92.35        62.78 o
  -9   2   2          9.40        -59.61        59.61 o
  -8   2   2          0.08         41.46        63.31 o
  -7   2   2        564.36        576.29        77.42 o
  -6   2   2         18.57        -27.19        35.72 o
  -5   2   2         45.48          8.07        22.59 o
  -4   2   2       1774.67       1985.07        67.05 o
  -3   2   2        397.57        407.60        42.66 o
  -2   2   2      52608.29      53742.14       353.05 o
  -1   2   2        199.08        187.46        32.00 o
   1   2   2          0.00        -23.17        23.17 o
   2   2   2      98766.44     100398.20       991.25 o
   3   2   2       3440.78       3027.88        70.18 o
   4   2   2       4184.66       4326.72        97.90 o
   5   2   2        122.11         83.94        57.96 o
   6   2   2         23.23        -33.57        36.34 o
   7   2   2         94.24          9.05        42.22 o
   8   2   2          4.39        -39.99        39.99 o
   9   2   2        493.88        420.77        87.92 o
  -9   3   2         44.05         -4.55        56.68 o
  -8   3   2        680.64        597.22       158.50 o
  -7   3   2       1460.14       1423.72       117.20 o
  -6   3   2       1397.99       1264.09        98.79 o
  -5   3   2       1799.61       1795.74        84.70 o
  -4   3   2       2206.19       2227.12        70.62 o
  -3   3   2        777.19        741.81       103.87 o
  -2   3   2      35458.60      36048.30       288.97 o
  -1   3   2        787.38        674.00        47.83 o
   1   3   2        328.79        240.50        35.47 o
   2   3   2       9269.41       9472.18        82.14 o
   3   3   2        536.13        534.62        30.76 o
   4   3   2        193.29        224.31        28.35 o
   5   3   2        992.29        991.16        61.47 o
   6   3   2         21.34         13.53        29.41 o
   7   3   2        329.53        262.58        55.41 o
   8   3   2          1.05        -34.63        36.79 o
   9   3   2         40.11         65.72        86.19 o
  -9   4   2         53.72        -15.41        69.91 o
  -8   4   2         48.27         22.78        35.55 o
  -7   4   2       2535.32       2836.81       156.18 o
  -6   4   2        760.23        767.00        62.78 o
  -5   4   2        179.64        145.83        30.24 o
  -4   4   2        667.52        644.62        39.71 o
  -3   4   2       1424.61       1382.64        53.10 o
  -2   4   2        407.25        434.89        35.25 o
  -1   4   2        289.06        289.34        37.42 o
   0   4   2       1237.46       1185.27        40.88 o
   1   4   2        286.88        283.94        39.53 o
   2   4   2        354.34        405.06        18.92 o
   3   4   2       1874.61       1756.01        45.09 o
   4   4   2        132.36        138.06        24.01 o
   5   4   2          2.66         -5.72        22.58 o
   6   4   2        183.19        108.60        40.17 o
   7   4   2        217.97        171.55        44.08 o
   8   4   2         25.19        -19.07        35.14 o
   9   4   2         41.09         28.32        66.97 o
  -9   5   2        210.56        259.07        93.08 o
  -8   5   2       2155.73       2494.13       158.60 o
  -7   5   2        178.75        241.86        56.55 o
  -6   5   2         28.12          2.01        24.48 o
  -5   5   2         24.47         20.26        25.53 o
  -4   5   2      17940.48      18301.15       194.20 o
  -3   5   2         99.79        134.66        26.68 o
  -2   5   2       6086.91       6356.45       119.95 o
  -1   5   2        176.28        157.70        24.55 o
   0   5   2       4350.00       4604.13        68.24 o
   1   5   2      12323.40      11801.28       220.46 o
   2   5   2      15942.58      16422.22        97.62 o
   3   5   2         79.60         98.86        14.75 o
   4   5   2       4255.50       4459.83       108.42 o
   5   5   2        590.78        598.31        48.55 o
   6   5   2         39.76         -1.27        27.82 o
   7   5   2       1742.81       1746.08       122.32 o
   8   5   2         63.08         88.99        69.91 o
   9   5   2          3.35        -22.73        74.10 o
  -9   6   2         56.52         88.15        85.89 o
  -8   6   2       1314.08       1431.66       166.59 o
  -7   6   2        237.19        259.20       105.65 o
  -6   6   2        101.76         74.77        31.34 o
  -5   6   2         37.11         -7.92        21.48 o
  -4   6   2        159.83        135.22        24.15 o
  -3   6   2       1019.51        898.99        39.74 o
  -2   6   2       7139.85       7571.85       112.02 o
  -1   6   2       5802.27       5818.90       132.75 o
   0   6   2        164.22        292.09        21.10 o
   1   6   2          0.50         13.41         9.24 o
   2   6   2       2445.39       2424.27        36.16 o
   3   6   2        918.64        854.87        34.43 o
   4   6   2       1359.74       1486.32        53.43 o
   5   6   2         65.61         46.04        18.67 o
   6   6   2        263.66        246.00        47.80 o
   7   6   2         42.14        -20.90        40.61 o
   8   6   2        116.75        -29.72        49.15 o
   9   6   2          0.95        -79.87        79.87 o
  -8   7   2        495.76        623.70       140.68 o
  -7   7   2        106.45         74.71        45.28 o
  -6   7   2        237.57        224.38        57.38 o
  -5   7   2       1210.41       1123.88        63.89 o
  -4   7   2         82.40        104.42        18.50 o
  -3   7   2          5.18          2.71        11.21 o
  -2   7   2       2149.23       1903.44        62.37 o
  -1   7   2        790.38        742.59        22.72 o
   0   7   2        188.06        193.78        20.09 o
   1   7   2       7371.25       7157.74        91.58 o
   2   7   2       7811.86       7902.22       211.79 o
   3   7   2        285.66        273.35        19.74 o
   4   7   2       1357.90       1326.93        48.80 o
   5   7   2       1422.52       1440.43        70.89 o
   6   7   2        141.78         77.88        40.81 o
   7   7   2        482.11        561.12        77.75 o
   8   7   2        336.28        372.31       123.88 o
  -8   8   2        357.79        349.50       118.49 o
  -7   8   2        542.40        625.26       153.97 o
  -6   8   2        183.23        318.49        68.13 o
  -5   8   2        298.59        322.74        35.29 o
  -4   8   2        234.40        227.88        34.37 o
  -3   8   2        437.22        383.20        24.67 o
  -2   8   2        746.29        745.18        50.02 o
  -1   8   2        891.88        905.24        35.87 o
   0   8   2      27857.95      30359.88       211.88 o
   1   8   2       2566.20       2485.29       126.74 o
   2   8   2      11230.45      11222.79       286.82 o
   3   8   2       3470.52       3407.16        61.01 o
   4   8   2         76.79         89.55        16.41 o
   5   8   2         74.88         44.79        20.94 o
   6   8   2         17.74        -33.63        36.64 o
   7   8   2        363.67        309.07        95.64 o
   8   8   2        117.73        176.18       111.66 o
  -8   9   2        156.46         -2.16        70.24 o
  -7   9   2          1.03         -8.13        36.05 o
  -6   9   2         83.26         43.67        34.37 o
  -5   9   2         46.99         45.49        22.10 o
  -4   9   2        323.96        279.38        23.08 o
  -3   9   2        148.63        119.25        21.67 o
  -2   9   2       2698.32       2929.72       122.41 o
  -1   9   2       1424.38       1297.90        85.31 o
   0   9   2        970.79       1261.80        61.74 o
   1   9   2       4641.70       5369.59       139.03 o
   2   9   2         18.74         -7.22        19.95 o
   3   9   2         13.23         16.30         9.59 o
   4   9   2        219.78        174.79        19.05 o
   5   9   2       1075.02       1026.11        48.43 o
   6   9   2        198.44        199.32        40.32 o
   7   9   2        418.84        600.38       147.07 o
   8   9   2        156.12        172.01       121.34 o
  -8  10   2         14.19          3.30        71.74 o
  -7  10   2        424.58        346.86        63.99 o
  -6  10   2        141.04         99.98        23.09 o
  -5  10   2        204.16        159.18        23.71 o
  -4  10   2         15.83          2.49        13.04 o
  -3  10   2        524.78        502.09        36.62 o
  -2  10   2      10247.41      10131.51       160.78 o
  -1  10   2        861.36        966.02        41.78 o
   0  10   2       8968.36      10317.92       150.41 o
   1  10   2       1177.33       1217.27        80.69 o
   2  10   2         91.34        175.09        23.21 o
   3  10   2        443.40        355.11        42.29 o
   4  10   2        891.60        912.58        38.10 o
   5  10   2         26.52         -1.56        13.78 o
   6  10   2         56.12         71.06        29.22 o
   7  10   2          0.55        148.97        92.33 o
   8  10   2          8.87         -9.48        79.55 o
  -8  11   2          0.12         70.25        97.07 o
  -7  11   2         56.03         86.70        42.45 o
  -6  11   2         15.63         34.97        35.49 o
  -5  11   2        228.23        223.94        62.71 o
  -4  11   2         12.53         -6.24        25.18 o
  -3  11   2       1540.29       1431.25        84.60 o
  -2  11   2          7.49        -21.75        21.80 o
  -1  11   2        225.55        173.06        45.64 o
   0  11   2         96.98        146.73        25.43 o
   1  11   2      15324.75      17007.22       172.44 o
   2  11   2         44.39         10.17        46.97 o
   3  11   2       4829.66       5368.09       135.56 o
   4  11   2        288.38        263.05        56.24 o
   5  11   2        119.67         89.78        14.87 o
   6  11   2         88.36         -7.50        82.21 o
   7  11   2        439.67        616.46       143.67 o
   8  11   2        438.12        550.00       160.74 o
  -8  12   2        252.30        224.15       101.29 o
  -7  12   2       5647.76       6195.97       244.72 o
  -6  12   2         80.89         31.13        78.83 o
  -5  12   2         13.50        -10.70        33.75 o
  -4  12   2        674.05        682.24        63.92 o
  -3  12   2          3.47         -8.48        55.85 o
  -2  12   2        246.89        252.51        33.93 o
  -1  12   2         33.94         38.18        14.10 o
   0  12   2       1818.94       1822.90        58.41 o
   1  12   2         76.82        123.59        19.71 o
   2  12   2        130.45        120.50        24.12 o
   3  12   2       4388.92       4425.17       124.13 o
   4  12   2        305.41        276.22        40.13 o
   5  12   2        550.69        515.56        67.51 o
   6  12   2          3.36        -87.23        87.23 o
   7  12   2         28.44        182.25       102.52 o
   8  12   2        121.87        100.34        92.11 o
  -7  13   2        234.60        236.54        57.92 o
  -6  13   2       1819.80       1902.20       127.24 o
  -5  13   2          1.82         -2.22        31.50 o
  -4  13   2        729.76        651.67        69.80 o
  -3  13   2       1225.92       1325.89        82.97 o
  -2  13   2       1870.09       2101.32        95.87 o
  -1  13   2       5614.53       5436.66       102.73 o
   0  13   2       1672.28       1803.94        62.26 o
   1  13   2         33.30         79.67        16.20 o
   2  13   2       2482.13       2704.36        90.67 o
   3  13   2       1099.38       1253.94        68.37 o
   4  13   2        787.67        720.54        60.27 o
   5  13   2        266.76        244.89        88.72 o
   6  13   2        727.07        672.63       133.13 o
   7  13   2        440.04        490.31       131.98 o
  -7  14   2        898.37        633.54       150.28 o
  -6  14   2         27.57         56.14        39.34 o
  -5  14   2        651.42        596.81       100.21 o
  -4  14   2         64.30         37.43        51.44 o
  -3  14   2       1185.08       1193.65       106.62 o
  -2  14   2         10.68        -12.06        21.45 o
  -1  14   2        334.57        354.03        48.83 o
   0  14   2       4472.43       4855.21       101.45 o
   1  14   2        326.26        287.03        27.77 o
   2  14   2       1419.57       1376.88        68.59 o
   3  14   2         20.12          8.39        40.00 o
   4  14   2         11.81         10.20        24.27 o
   5  14   2       2477.78       2460.11       121.93 o
   6  14   2        215.71        135.14        63.46 o
   7  14   2        404.57        456.05       130.67 o
  -7  15   2        143.36        327.92       158.48 o
  -6  15   2        588.18        524.71        86.23 o
  -5  15   2       4856.53       5100.86       191.22 o
  -4  15   2         41.69         20.47        24.65 o
  -3  15   2         42.95         30.88        90.05 o
  -2  15   2        710.71        739.38        62.60 o
  -1  15   2          0.36          0.19        20.02 o
   0  15   2       1085.30       1200.43        53.97 o
   1  15   2        223.08        187.30        31.12 o
   2  15   2        472.21        432.83        39.77 o
   3  15   2        493.33        504.45        46.06 o
   4  15   2          9.72         18.94        37.71 o
   5  15   2          5.14        -39.32       139.72 o
   6  15   2        150.96        231.45        97.71 o
   7  15   2        328.44        465.44       145.00 o
  -7  16   2       1286.35       1206.00       199.14 o
  -6  16   2         30.63        109.37       112.18 o
  -5  16   2       1865.96       2013.54       121.49 o
  -4  16   2         23.47        -15.66        28.18 o
  -3  16   2        159.14        274.18        70.10 o
  -2  16   2       3031.17       3088.32       185.31 o
  -1  16   2       2940.19       2928.39        77.97 o
   0  16   2        247.73        306.76        30.49 o
   1  16   2       1066.05       1030.76        52.38 o
   2  16   2        151.61        144.23        27.02 o
   3  16   2        259.91        240.55        85.95 o
   4  16   2         53.51         58.64        22.64 o
   5  16   2        182.40         67.50        56.66 o
   6  16   2        478.04        448.01       119.29 o
   7  16   2         84.48         84.52        96.39 o
  -6  17   2         42.22         39.26        69.63 o
  -5  17   2         96.20        171.33        42.72 o
  -4  17   2        373.46        463.19        59.66 o
  -3  17   2         93.49         35.93        47.96 o
  -2  17   2        280.69        229.39        60.49 o
  -1  17   2        519.24        525.18        36.05 o
   0  17   2        540.73        551.16        40.24 o
   1  17   2       1061.79       1139.49        52.81 o
   2  17   2       1316.23       1427.77        75.44 o
   3  17   2         86.75         75.80        31.94 o
   4  17   2         17.13        -80.66        80.66 o
   5  17   2        623.55        463.01       115.85 o
   6  17   2          5.38         13.42        62.00 o
  -6  18   2         14.96       -103.30       103.30 o
  -5  18   2        327.30        244.26        80.78 o
  -4  18   2        425.50        438.00        57.13 o
  -3  18   2        466.82        498.30        60.01 o
  -2  18   2         41.52         48.78        57.34 o
  -1  18   2        923.13        899.06        47.27 o
   0  18   2          0.69          8.10        18.20 o
   1  18   2       1949.07       2032.49        74.54 o
   2  18   2        521.88        570.01        50.82 o
   3  18   2         21.83         14.94        18.32 o
   4  18   2        170.45         74.49        66.56 o
   5  18   2        763.03        583.36       129.16 o
   6  18   2          1.32         20.75        57.04 o
  -6  19   2         16.16          7.59        65.38 o
  -5  19   2        822.66        652.07       134.07 o
  -4  19   2       1023.94        896.37       148.00 o
  -3  19   2        236.78        234.55        60.14 o
  -2  19   2         11.89          4.94        24.05 o
  -1  19   2        113.11         89.95        17.83 o
   0  19   2         35.97         85.26        22.54 o
   1  19   2       1718.22       1577.21        65.11 o
   2  19   2        439.27        491.80        60.56 o
   3  19   2       1208.15       1255.34       150.15 o
   4  19   2         14.83        -29.63        67.59 o
   5  19   2        326.37        416.43       118.44 o
   6  19   2         72.61        114.80        87.12 o
  -6  20   2          9.21         75.60        65.56 o
  -5  20   2         16.96        -56.65        59.98 o
  -4  20   2          4.86         15.31        58.73 o
  -3  20   2        409.54        298.90        55.36 o
  -2  20   2         76.58         95.72        29.97 o
  -1  20   2        377.53        310.36        55.20 o
   0  20   2       1293.62       1433.16        67.35 o
   1  20   2         82.13         84.85        18.57 o
   2  20   2        686.18        660.91        56.95 o
   3  20   2         49.65         21.04        54.70 o
   4  20   2         42.27        104.20        68.57 o
   5  20   2          0.10        -46.52        70.44 o
   6  20   2        339.24        473.25       121.35 o
  -5  21   2         44.93        -63.97        88.81 o
  -4  21   2        168.28        121.79        74.84 o
  -3  21   2        599.80        558.32       107.17 o
  -2  21   2         16.97         42.81        24.61 o
  -1  21   2       2109.07       2118.91       109.42 o
   0  21   2        215.60        178.24        27.65 o
   1  21   2       1006.55        959.21       134.37 o
   2  21   2          0.38         20.50        50.67 o
   3  21   2        281.03        231.87        72.99 o
   4  21   2        391.41        285.27        88.65 o
   5  21   2         79.21         88.16        67.16 o
  -5  22   2         58.84        -96.44        96.44 o
  -4  22   2        135.53        133.17        72.65 o
  -3  22   2          2.40         44.78        50.11 o
  -2  22   2        225.61        238.63        50.19 o
  -1  22   2        308.42        280.24        45.87 o
   0  22   2         27.19         51.41        43.05 o
   1  22   2        426.07        363.94        68.41 o
   2  22   2        444.18        571.13        91.68 o
   3  22   2        935.63       1025.09       142.93 o
   4  22   2        335.57        278.77        83.02 o
   5  22   2          8.86        -64.44        64.44 o
  -5  23   2        390.49        558.08       140.79 o
  -4  23   2         21.56         79.70        74.60 o
  -3  23   2        246.52        173.08        49.62 o
  -2  23   2         15.29          5.16        45.81 o
  -1  23   2        286.51        338.33        76.10 o
   0  23   2        330.77        298.75        70.91 o
   1  23   2        119.84        159.15        48.90 o
   2  23   2         60.28         22.86        39.92 o
   3  23   2         43.24        -49.89        62.23 o
   4  23   2        716.03        574.71       128.78 o
   5  23   2        282.96        200.03        80.85 o
  -5  24   2         10.44          5.81        93.64 o
  -4  24   2         57.53        125.10        71.53 o
  -3  24   2         45.39         -3.08        43.72 o
  -2  24   2        653.74        775.41        88.98 o
  -1  24   2        247.09        281.42        71.93 o
   0  24   2         10.70          1.21        41.46 o
   1  24   2        388.70        434.05       109.39 o
   2  24   2          9.66          5.53        47.10 o
   3  24   2          8.82         -1.89        50.62 o
   4  24   2          0.04         41.13        63.81 o
  -4  25   2        437.41        552.92       139.76 o
  -3  25   2          0.55        -47.78        47.78 o
  -2  25   2         27.89          7.28        56.46 o
  -1  25   2        220.00        436.72       114.53 o
   0  25   2         31.61        125.01        53.87 o
   1  25   2         74.04          4.55        62.32 o
   2  25   2        157.52        165.94        87.24 o
   3  25   2         53.99        184.34        92.87 o
   4  25   2        180.56        196.42        74.78 o
  -4  26   2        398.27        353.23       101.61 o
  -1  26   2        431.18        519.97       119.72 o
   0  26   2         16.85         20.38        52.15 o
   1  26   2        536.69        585.44       131.07 o
   4  26   2         38.19        -24.34        58.86 o
  -9   1   3         31.32        -76.96        76.96 o
  -8   1   3       2677.31       2854.45       174.04 o
  -7   1   3        143.31         52.18        30.65 o
  -6   1   3          0.39        -39.11        39.11 o
  -5   1   3        154.62        120.54        26.64 o
  -4   1   3       2461.51       2213.66        84.53 o
  -3   1   3        153.84        134.20        33.92 o
  -2   1   3          1.09         -8.59        35.01 o
  -1   1   3      12226.79      10806.67       557.67 o
   1   1   3        548.13        516.11        30.90 o
   2   1   3       1798.03       1515.10        53.08 o
   3   1   3       6017.35       6309.41        84.17 o
   4   1   3        450.20        371.39        42.73 o
   5   1   3         15.00        -38.42        39.89 o
   6   1   3        793.85        677.06        85.00 o
   7   1   3        164.25         30.89        38.96 o
   8   1   3        275.97        202.66        70.10 o
   9   1   3         16.28        -38.86        41.41 o
  -9   2   3          1.06         -7.39        45.04 o
  -8   2   3        526.72        487.63        75.81 o
  -7   2   3         12.73        -18.33        36.87 o
  -6   2   3       2616.02       2471.96       111.83 o
  -5   2   3       2719.75       2786.17       105.54 o
  -4   2   3          9.66          9.24        16.44 o
  -3   2   3          1.32         28.37        18.55 o
  -2   2   3          0.30         -3.03        23.54 o
  -1   2   3       3727.07       3643.05       205.43 o
   1   2   3       2000.21       2151.46        58.19 o
   2   2   3      16244.49      16124.15       157.38 o
   3   2   3        159.04        200.94        21.41 o
   4   2   3       1543.62       1575.58        60.79 o
   5   2   3        110.95         75.70        52.09 o
   6   2   3        194.35        158.13        40.26 o
   7   2   3          1.10          8.11        35.54 o
   8   2   3         15.25         13.02        40.40 o
   9   2   3        115.45        180.68        62.70 o
  -9   3   3        194.39        337.14       136.21 o
  -8   3   3        104.94         70.93       102.82 o
  -7   3   3        508.36        450.78        70.27 o
  -6   3   3       2693.39       2735.47       117.30 o
  -5   3   3        618.29        704.30        55.86 o
  -4   3   3        113.20         90.96        25.97 o
  -3   3   3       8928.72       8645.21       141.68 o
  -2   3   3        181.22        175.99        34.89 o
  -1   3   3       5259.24       5313.13       153.31 o
   0   3   3        407.39        361.89        24.85 o
   1   3   3       4428.62       4103.81        60.67 o
   2   3   3       2581.93       2477.43        64.64 o
   3   3   3        202.80        252.79        22.37 o
   4   3   3       7665.07       7448.52       128.41 o
   5   3   3        953.26        886.91        58.26 o
   6   3   3        223.02         93.72        32.00 o
   7   3   3        415.65        381.14        61.83 o
   8   3   3        619.98        594.47        84.27 o
   9   3   3        260.43        267.09        71.70 o
  -9   4   3        316.77        461.44       141.48 o
  -8   4   3          8.87        -24.32        36.35 o
  -7   4   3         66.78          5.48        35.11 o
  -6   4   3        208.53        131.36        35.51 o
  -5   4   3       2124.85       2079.69       107.66 o
  -4   4   3       1063.65        970.15        62.16 o
  -3   4   3        108.08        114.04        29.94 o
  -2   4   3        251.98        273.80        31.82 o
  -1   4   3       6815.84       6249.96        86.78 o
   0   4   3        937.64       1093.10        29.46 o
   1   4   3      59743.90      61755.93       228.33 o
   2   4   3       2042.11       1954.37        42.36 o
   3   4   3       1318.38       1184.00        48.64 o
   4   4   3       6764.63       6598.99       203.98 o
   5   4   3         38.85         37.87        21.66 o
   6   4   3       1499.31       1503.38       105.03 o
   7   4   3         21.49          6.32        35.09 o
   8   4   3          5.41        -35.57        35.57 o
   9   4   3         19.53        -27.40        87.47 o
  -9   5   3         12.28        115.64       108.77 o
  -8   5   3         81.02         88.97        54.13 o
  -7   5   3       1844.77       2056.30       131.32 o
  -6   5   3         65.60         32.09        27.19 o
  -5   5   3        151.02         89.77        27.38 o
  -4   5   3         30.80         33.09        16.99 o
  -3   5   3       1656.58       1635.27       120.22 o
  -2   5   3        717.24        626.37        42.64 o
  -1   5   3       7024.83       7250.36        73.88 o
   0   5   3         52.69         56.23        14.99 o
   1   5   3          7.99         27.97        15.22 o
   2   5   3        379.00        349.90        16.42 o
   3   5   3       1422.93       1511.51        45.87 o
   4   5   3        495.95        484.45        39.95 o
   5   5   3        178.48        145.82        25.83 o
   6   5   3         20.04        -10.63        27.22 o
   7   5   3         12.50         21.68        35.23 o
   8   5   3          2.14        -68.70       117.59 o
   9   5   3         10.39        137.33       140.71 o
  -9   6   3         76.84        -75.37        84.92 o
  -8   6   3        234.53        361.68        85.93 o
  -7   6   3         27.24         18.94        26.86 o
  -6   6   3       3418.70       3582.37       128.80 o
  -5   6   3        429.55        369.34        60.10 o
  -4   6   3       2825.70       2712.26        76.33 o
  -3   6   3        184.27        221.04        34.47 o
  -2   6   3         77.97         76.00        25.52 o
  -1   6   3        182.39        146.04        12.20 o
   0   6   3        122.90        111.82        16.94 o
   1   6   3      35206.95      36654.40       233.69 o
   2   6   3        823.44        758.45        21.78 o
   3   6   3       1396.24       1536.09        39.21 o
   4   6   3        816.85        779.04        57.42 o
   5   6   3         45.41         20.88        19.77 o
   6   6   3        911.02        972.46       103.81 o
   7   6   3          6.83         33.67        34.49 o
   8   6   3         33.11         53.50        40.21 o
   9   6   3          0.08         74.35        91.29 o
  -8   7   3        290.29        304.58       104.35 o
  -7   7   3       1412.06       1482.18       134.50 o
  -6   7   3        195.13        166.95        35.35 o
  -5   7   3        958.38       1018.83        62.65 o
  -4   7   3        934.32        965.25        64.13 o
  -3   7   3        690.84        748.52        52.39 o
  -2   7   3       1175.49       1104.30        49.78 o
  -1   7   3       6609.39       6800.79        74.80 o
   0   7   3       2935.19       3008.66        66.41 o
   1   7   3       9027.83       9115.67        76.78 o
   2   7   3       1988.57       1829.58        36.36 o
   3   7   3       1937.47       1944.01        41.96 o
   4   7   3        841.52        697.76        42.86 o
   5   7   3        403.48        380.69        37.04 o
   6   7   3        104.21         80.45        43.18 o
   7   7   3          3.55       -138.26       151.26 o
   8   7   3         32.84        100.20        90.02 o
  -8   8   3       1441.20       1688.81       220.15 o
  -7   8   3         17.88        -26.84        28.22 o
  -6   8   3          7.74         18.07        28.18 o
  -5   8   3       1871.57       1839.82        87.21 o
  -4   8   3        336.36        309.34        27.65 o
  -3   8   3        404.20        426.30        22.75 o
  -2   8   3       1317.50       1317.21        56.02 o
  -1   8   3        366.89        319.21        25.05 o
   0   8   3       3161.67       3450.43        74.51 o
   1   8   3       7580.95       8061.84       158.82 o
   2   8   3         24.89         19.70         8.63 o
   3   8   3       1727.74       1797.88        38.30 o
   4   8   3       2158.92       2101.21        66.91 o
   5   8   3        458.99        417.18        38.07 o
   6   8   3       1346.39       1254.65        91.52 o
   7   8   3         41.62        -57.01        59.33 o
   8   8   3        121.43        160.53        90.54 o
  -8   9   3        263.48        429.58       140.69 o
  -7   9   3         10.41        -14.89        52.93 o
  -6   9   3        122.56        107.57        35.21 o
  -5   9   3        167.83        158.32        26.33 o
  -4   9   3       1026.40       1042.85        44.43 o
  -3   9   3        412.71        335.77        25.79 o
  -2   9   3        363.59        317.75        31.18 o
  -1   9   3       1777.30       1746.61        61.04 o
   0   9   3       5981.58       6369.79       106.10 o
   1   9   3       4503.82       5123.20       189.04 o
   2   9   3         10.12         33.72        22.40 o
   3   9   3         51.87        105.69        13.89 o
   4   9   3       3250.61       3115.70        70.36 o
   5   9   3          0.14        -10.47        17.71 o
   6   9   3        834.53        835.64        73.69 o
   7   9   3          0.04         22.93        81.92 o
   8   9   3        339.89        442.73       126.64 o
  -8  10   3        584.86        804.64       169.17 o
  -7  10   3        388.96        387.08        68.65 o
  -6  10   3        763.51        895.89        62.03 o
  -5  10   3        140.16        170.39        25.02 o
  -4  10   3        289.99        256.39        21.05 o
  -3  10   3        338.28        389.98        33.25 o
  -2  10   3        354.15        382.78        35.09 o
  -1  10   3        240.18        239.63        24.24 o
   0  10   3         79.10         66.56        16.65 o
   1  10   3        211.76        134.11        47.10 o
   2  10   3       5001.88       4960.69       100.38 o
   3  10   3       3346.12       3718.22       106.00 o
   4  10   3          0.09          1.62        11.71 o
   5  10   3        174.82        216.28        36.30 o
   6  10   3          6.06        -11.60        37.63 o
   7  10   3         53.97         70.33        65.29 o
   8  10   3          5.60        -75.67        75.67 o
  -8  11   3        177.05        410.49       125.28 o
  -7  11   3        104.86        175.52        51.09 o
  -6  11   3        844.58        891.89        92.56 o
  -5  11   3       1293.78       1257.39        77.30 o
  -4  11   3       2224.56       2308.10       117.53 o
  -3  11   3       4038.75       4176.71       140.69 o
  -2  11   3        729.55        749.55        57.49 o
  -1  11   3       4728.81       5288.70       108.23 o
   0  11   3       1591.17       1734.94        67.07 o
   1  11   3       1322.95       1670.59       114.67 o
   2  11   3        573.41        638.30        39.01 o
   3  11   3       3510.01       3755.88       158.43 o
   4  11   3        326.66        312.24        30.35 o
   5  11   3         20.64          8.26        13.50 o
   6  11   3         24.70        -35.30        70.83 o
   7  11   3          2.74          6.50        57.42 o
   8  11   3        170.67        205.49        89.43 o
  -8  12   3         43.36         82.80        80.86 o
  -7  12   3         91.88        107.94        48.36 o
  -6  12   3        256.81        279.75        76.36 o
  -5  12   3        622.44        663.83        71.19 o
  -4  12   3        484.75        406.94        52.91 o
  -3  12   3          1.72        -23.77        23.77 o
  -2  12   3        505.64        436.77        58.92 o
  -1  12   3       1074.82       1091.18        56.54 o
   0  12   3       3273.27       3426.55        96.49 o
   1  12   3         32.94        -17.68        23.12 o
   2  12   3       2925.34       2873.84       107.44 o
   3  12   3       6609.66       7134.90       191.43 o
   4  12   3         66.39         65.69        27.05 o
   5  12   3        165.24         78.71        40.44 o
   6  12   3       1134.36        940.55       161.43 o
   7  12   3          0.11        -44.57        60.72 o
  -7  13   3       2744.79       2494.86       161.31 o
  -6  13   3        502.65        459.98        69.26 o
  -5  13   3        523.32        441.81        62.26 o
  -4  13   3        850.02        818.02        73.39 o
  -3  13   3       1685.01       1737.73        95.40 o
  -2  13   3        519.55        551.27        53.79 o
  -1  13   3       1558.33       1483.53        56.79 o
   0  13   3       1657.89       1834.63        74.53 o
   1  13   3         24.21         33.55        25.95 o
   2  13   3       3732.74       3622.49        98.74 o
   3  13   3        265.50        219.84        34.61 o
   4  13   3        444.74        462.41        46.73 o
   5  13   3         45.04         25.92        50.23 o
   6  13   3        145.31        159.98        91.48 o
   7  13   3        256.68        315.90       122.71 o
  -7  14   3        416.22        338.45       116.91 o
  -6  14   3        753.23        652.13        78.21 o
  -5  14   3         51.41        -13.44        83.13 o
  -4  14   3        580.95        684.63        69.32 o
  -3  14   3          3.29         28.18        25.12 o
  -2  14   3        946.73        999.01        71.12 o
  -1  14   3          6.79          3.93        13.67 o
   0  14   3         32.11         29.64        16.78 o
   1  14   3       5584.27       5755.75       116.84 o
   2  14   3         28.93         42.19        15.42 o
   3  14   3       1884.58       1770.16       144.08 o
   4  14   3       2587.86       2599.96       104.38 o
   5  14   3        130.26        203.94        78.45 o
   6  14   3         26.38        105.85        75.50 o
   7  14   3        757.47        722.87       147.07 o
  -7  15   3       4475.12       4895.26       388.79 o
  -6  15   3         57.25         52.83        68.75 o
  -5  15   3        167.16        201.19        47.14 o
  -4  15   3        147.56        119.00        39.07 o
  -3  15   3       2508.04       2521.15       122.63 o
  -2  15   3          2.19         22.43        22.30 o
  -1  15   3        392.98        441.00        31.11 o
   0  15   3       3460.02       3707.14        92.91 o
   1  15   3       1303.85       1373.79        60.30 o
   2  15   3        360.14        460.97        92.19 o
   3  15   3         86.98         90.45        22.70 o
   4  15   3        134.84        119.57        25.78 o
   5  15   3       1219.83       1252.92       169.39 o
   6  15   3         35.95         26.50        80.83 o
   7  15   3          7.28        134.56        99.24 o
  -7  16   3        254.94        142.40       125.50 o
  -6  16   3       2961.73       2968.59       286.97 o
  -5  16   3       3831.96       4177.08       176.94 o
  -4  16   3        988.90        891.47        75.77 o
  -3  16   3       1189.00       1237.74       121.97 o
  -2  16   3          6.72         22.79        27.18 o
  -1  16   3       1889.95       2030.43        65.93 o
   0  16   3          2.59         23.51        17.82 o
   1  16   3        946.42        933.49        51.94 o
   2  16   3        222.37        227.02        60.30 o
   3  16   3        112.35        110.11        24.30 o
   4  16   3        531.25        606.84        89.04 o
   5  16   3        108.95        205.36        88.22 o
   6  16   3         35.31        156.57        94.66 o
   7  16   3        241.97        239.74       101.35 o
  -6  17   3         14.13         31.56        67.81 o
  -5  17   3       2773.80       2962.63       152.62 o
  -4  17   3         54.18         99.67        65.05 o
  -3  17   3       1615.58       1557.32        99.08 o
  -2  17   3        133.96        177.36        35.26 o
  -1  17   3         31.42         -0.19        23.09 o
   0  17   3       1110.03       1115.62        54.78 o
   1  17   3          5.04         -0.98        17.45 o
   2  17   3        637.68        689.92        49.60 o
   3  17   3         55.91         24.99        17.66 o
   4  17   3        521.38        607.62       116.06 o
   5  17   3        326.02        313.10       103.52 o
   6  17   3         43.73        -74.57        82.69 o
  -6  18   3        462.34        401.55       104.15 o
  -5  18   3        105.45         83.58        77.23 o
  -4  18   3          4.80          8.18        23.40 o
  -3  18   3          1.32         10.83        25.82 o
  -2  18   3        112.93        100.77        25.88 o
  -1  18   3        218.89        266.30        26.93 o
   0  18   3         74.60         57.64        20.04 o
   1  18   3        615.02        629.54        42.30 o
   2  18   3        108.62        114.91        23.58 o
   3  18   3       1207.16       1108.89       142.07 o
   4  18   3         59.31          4.34        49.85 o
   5  18   3         79.66         58.52        70.57 o
   6  18   3        379.05        530.25       129.98 o
  -6  19   3         32.24        -15.43        71.42 o
  -5  19   3        121.92        203.15        90.94 o
  -4  19   3        298.95        257.77        78.43 o
  -3  19   3        450.06        490.03       111.26 o
  -2  19   3        628.65        624.53        54.66 o
  -1  19   3        180.59        164.77        23.17 o
   0  19   3         10.06         -2.68        17.99 o
   1  19   3        739.27        770.95        51.22 o
   2  19   3       1873.53       1904.23        94.05 o
   3  19   3         17.72         44.46        57.45 o
   4  19   3        641.45        548.02       113.10 o
   5  19   3        236.14        289.13        99.53 o
   6  19   3        330.81        510.99       131.08 o
  -6  20   3         75.25         93.62        85.68 o
  -5  20   3          0.03        -44.94        66.58 o
  -4  20   3        435.91        479.59       110.81 o
  -3  20   3         37.51         28.02        32.16 o
  -2  20   3        798.55        901.95        68.33 o
  -1  20   3         76.45         57.31        32.68 o
   0  20   3       2340.75       2300.86        84.89 o
   1  20   3        140.04        127.09        24.46 o
   2  20   3       1060.44       1274.72       142.92 o
   3  20   3         24.57        -28.91        48.43 o
   4  20   3        224.50        166.06        79.23 o
   5  20   3        108.58        196.96        74.16 o
   6  20   3        115.90        108.69        67.59 o
  -5  21   3         21.45        -79.61        79.61 o
  -4  21   3        124.74        136.33        70.83 o
  -3  21   3         18.90        -20.72        47.66 o
  -2  21   3        203.97        252.42        40.86 o
  -1  21   3         40.42         52.77        26.46 o
   0  21   3       1205.14       1333.45        65.63 o
   1  21   3        261.73        232.25       100.28 o
   2  21   3       1104.37        681.68       104.59 o
   3  21   3        775.12        658.73       113.85 o
   4  21   3         26.04         15.40        59.53 o
   5  21   3        113.85        115.90        59.51 o
  -5  22   3         57.96        166.53        93.64 o
  -4  22   3         27.92        142.60        71.52 o
  -3  22   3         40.62         62.13        36.72 o
  -2  22   3       1224.00       1413.91        86.59 o
  -1  22   3        159.49        143.45        33.78 o
   0  22   3        123.08        222.78        59.10 o
   1  22   3        227.09        190.32        46.59 o
   2  22   3        354.11        457.80        73.30 o
   3  22   3        499.65        534.06       105.40 o
   4  22   3        173.62         39.54        57.81 o
   5  22   3         62.18        -32.01        63.42 o
  -5  23   3        229.30        128.78        98.38 o
  -4  23   3          0.58         89.80        74.83 o
  -3  23   3        260.02        333.97       105.67 o
  -2  23   3         32.86         11.89        87.44 o
  -1  23   3         84.16         84.87        40.03 o
   0  23   3         60.35         68.09        43.63 o
   1  23   3       1225.47       1334.05       108.03 o
   2  23   3         45.92        -45.02        45.02 o
   3  23   3        455.59        434.29       100.77 o
   4  23   3        330.10        326.60       102.60 o
   5  23   3       1184.44       1286.44       197.54 o
  -4  24   3        229.98        201.47        59.45 o
  -3  24   3         73.33         87.07       156.70 o
  -2  24   3        107.63        100.01        81.74 o
  -1  24   3         24.93         77.99        46.42 o
   0  24   3         14.48         45.73        51.80 o
   1  24   3        180.88        168.99        79.62 o
   2  24   3         41.78         34.98        61.68 o
   3  24   3         90.26         79.40        49.09 o
   4  24   3         16.02        -76.57        76.57 o
  -4  25   3         25.18         25.19        83.17 o
  -3  25   3         39.09         62.63        38.92 o
  -2  25   3         31.72        156.71       101.20 o
  -1  25   3         39.21         72.80        40.92 o
   0  25   3        256.76        403.23        82.59 o
   1  25   3          0.18         37.42        63.13 o
   2  25   3         18.86         93.71        59.26 o
   3  25   3        263.89        455.96       113.58 o
   4  25   3         38.82         26.35        65.13 o
  -4  26   3         25.55        -81.33        87.69 o
  -1  26   3         10.46         30.13        60.51 o
   0  26   3         83.58        103.79        49.59 o
   1  26   3          5.27        -40.91        88.65 o
   4  26   3        250.11         20.06        72.75 o
  -9   0   4        146.68         62.35        54.96 o
  -8   0   4        253.50        249.67        79.92 o
  -7   0   4       1929.11       2169.92       196.27 o
  -6   0   4        347.96        272.09        69.49 o
  -5   0   4         11.01         -5.61        28.50 o
  -4   0   4        773.41        831.83        93.91 o
  -3   0   4        395.22        362.90        59.32 o
  -2   0   4       1626.22       1826.08       101.24 o
  -1   0   4          6.91          4.26        23.07 o
   1   0   4        965.29        753.73        57.88 o
   2   0   4      99133.48      98862.31       714.11 o
   3   0   4      11421.72      11094.19       161.78 o
   4   0   4      19183.45      21089.11       252.31 o
   5   0   4        520.75        441.90        80.97 o
   6   0   4        278.46        162.51        51.35 o
   7   0   4       1792.10       1504.55       168.01 o
   8   0   4          1.01        -14.10        55.72 o
   9   0   4          2.94         35.97        56.67 o
  -9   1   4         22.78         79.34        45.15 o
  -8   1   4         34.07        -36.08        37.41 o
  -7   1   4        106.88         48.16        37.33 o
  -6   1   4        679.58        693.99        74.22 o
  -5   1   4          7.42        -14.83        20.06 o
  -4   1   4        153.18        130.55        24.68 o
  -3   1   4        346.44        364.69        42.14 o
  -2   1   4         18.30         20.87        21.62 o
  -1   1   4          0.67         -9.77        16.85 o
   1   1   4          0.24         23.19        17.17 o
   2   1   4      20863.44      21925.16       192.50 o
   3   1   4       1359.67       1374.07        45.27 o
   4   1   4      24215.62      25923.11       197.17 o
   5   1   4        768.37        629.13       155.96 o
   6   1   4         22.00        -46.00        46.00 o
   7   1   4         28.71         -3.51        39.93 o
   8   1   4         10.23         43.51        39.22 o
   9   1   4        115.68        100.33        56.07 o
  -9   2   4        313.68        424.22        77.88 o
  -8   2   4        468.11        351.23        64.76 o
  -7   2   4         23.02        -29.21        36.77 o
  -6   2   4        461.60        437.18        50.94 o
  -5   2   4        108.03         90.52        47.10 o
  -4   2   4       2367.84       2250.63        86.00 o
  -3   2   4         15.96         14.45        29.92 o
  -2   2   4       6543.40       6967.69       138.47 o
  -1   2   4         83.94         73.59        12.68 o
   0   2   4       6393.60       7010.10        82.58 o
   1   2   4       1453.02       1259.40        70.72 o
   2   2   4      52727.86      53498.41       304.46 o
   3   2   4       3223.59       2963.60        70.78 o
   4   2   4      17800.22      19349.72       170.93 o
   5   2   4        291.77        249.84        35.62 o
   6   2   4        223.67        194.27        43.08 o
   7   2   4        549.77        553.57        76.53 o
   8   2   4         83.04          8.18        85.76 o
   9   2   4        412.67        404.53       141.27 o
  -9   3   4        128.09        184.54       122.15 o
  -8   3   4         14.11         -9.94        47.92 o
  -7   3   4         11.48        -47.50        47.50 o
  -6   3   4       7874.13       8224.01       197.90 o
  -5   3   4       1988.43       1953.46        90.52 o
  -4   3   4       3633.05       3533.15       106.40 o
  -3   3   4       1668.08       1572.69        63.59 o
  -2   3   4      10591.83      10458.52       168.15 o
  -1   3   4        371.84        329.73        22.69 o
   0   3   4      52652.73      55090.18       180.42 o
   1   3   4       4427.90       4454.70        84.97 o
   2   3   4       6580.97       6706.16        82.46 o
   3   3   4          0.72         -5.70        12.10 o
   4   3   4       3788.82       4249.49        80.50 o
   5   3   4       2343.29       2224.17        92.75 o
   6   3   4       1009.85        928.44        84.68 o
   7   3   4         19.85         44.31        34.33 o
   8   3   4         91.56        176.62        59.14 o
   9   3   4        396.13        416.24        77.17 o
  -9   4   4        552.84        681.64       146.83 o
  -8   4   4        439.59        339.59        66.37 o
  -7   4   4          0.14        -18.86        38.85 o
  -6   4   4        250.13        294.35        44.07 o
  -5   4   4        643.14        671.46        55.46 o
  -4   4   4       6001.50       6566.63       171.59 o
  -3   4   4        615.19        564.02        40.46 o
  -2   4   4          5.79         -1.64        21.48 o
  -1   4   4          5.49         32.54        10.51 o
   0   4   4        240.66        264.39        13.83 o
   1   4   4        612.07        601.02        80.04 o
   2   4   4        468.34        523.72        31.25 o
   3   4   4       2704.65       2730.01        63.99 o
   4   4   4         38.58         48.61        16.07 o
   5   4   4         25.62         60.29        30.57 o
   6   4   4        154.13        122.52        42.15 o
   7   4   4        183.63        212.46        51.56 o
   8   4   4         11.99          1.47        51.91 o
   9   4   4        198.14        210.26        84.45 o
  -9   5   4        473.49        519.78       145.99 o
  -8   5   4        100.80        127.63        53.66 o
  -7   5   4        145.70        108.23        30.04 o
  -6   5   4       1216.95       1303.85        79.96 o
  -5   5   4       3403.52       3409.22       114.73 o
  -4   5   4        104.11        149.74        34.98 o
  -3   5   4         53.03         36.20        22.39 o
  -2   5   4      20215.09      20724.89       218.85 o
  -1   5   4        762.79        686.14        24.38 o
   0   5   4        159.97        122.87        16.14 o
   1   5   4       1556.54       1613.93        56.51 o
   2   5   4          2.92         12.18        16.16 o
   3   5   4       5312.19       4992.69        84.00 o
   4   5   4         44.27         18.13        15.35 o
   5   5   4       2128.16       2115.40       116.13 o
   6   5   4        286.29        272.48        47.52 o
   7   5   4         59.95         24.82        32.79 o
   8   5   4         38.71         67.78        47.24 o
   9   5   4       1026.41       1391.90       208.59 o
  -9   6   4        148.01        147.94        83.99 o
  -8   6   4        105.74         76.02        71.18 o
  -7   6   4        131.50         98.19        31.53 o
  -6   6   4        954.03        963.16        70.76 o
  -5   6   4        292.94        316.33        39.72 o
  -4   6   4        222.13        233.20        37.04 o
  -3   6   4        281.35        275.25        38.32 o
  -2   6   4        552.95        444.64        28.53 o
  -1   6   4        693.69        676.85        24.90 o
   0   6   4         72.77         70.92        12.10 o
   1   6   4        272.83        277.16        28.17 o
   2   6   4       1784.92       1696.18        36.62 o
   3   6   4         19.38          0.42        11.25 o
   4   6   4         46.14         26.17        19.16 o
   5   6   4         88.15         80.21        22.41 o
   6   6   4         77.05         23.02        33.85 o
   7   6   4        160.53        126.45        79.44 o
   8   6   4          7.56        -40.65        40.65 o
   9   6   4         70.41        -12.75        62.60 o
  -8   7   4        446.51        222.82        99.20 o
  -7   7   4        241.85        191.40        77.30 o
  -6   7   4       6555.44       7057.83       178.33 o
  -5   7   4         34.59         60.58        38.35 o
  -4   7   4         25.57         17.03        15.63 o
  -3   7   4         28.44         13.93        22.40 o
  -2   7   4       1972.08       1855.16        45.49 o
  -1   7   4        820.87        803.52        27.73 o
   0   7   4       7280.81       7392.13        82.81 o
   1   7   4          0.06          9.20        23.23 o
   2   7   4       1150.48       1147.37        27.73 o
   3   7   4         42.91         23.45        10.61 o
   4   7   4       5289.80       5413.02       115.14 o
   5   7   4       3226.43       3219.68       103.86 o
   6   7   4        243.93        243.38       104.30 o
   7   7   4          5.94        -11.56        42.56 o
   8   7   4          2.82         29.19        78.23 o
  -8   8   4          9.91         59.04        94.96 o
  -7   8   4        557.40        651.48        62.22 o
  -6   8   4         75.49         73.44        26.79 o
  -5   8   4       1095.09       1109.19        64.11 o
  -4   8   4       3505.20       3756.02        93.49 o
  -3   8   4         43.75         34.54        15.68 o
  -2   8   4        122.30        104.20        12.90 o
  -1   8   4       3025.10       3026.65        53.37 o
   0   8   4          4.34         -1.28        14.39 o
   1   8   4          2.04        -12.26        21.30 o
   2   8   4       3744.15       3961.05        79.79 o
   3   8   4       2320.64       2175.99        50.17 o
   4   8   4        200.58        183.83        39.96 o
   5   8   4         94.23         83.77        20.63 o
   6   8   4        262.43        291.40        46.29 o
   7   8   4        354.76        202.47        82.18 o
   8   8   4         29.35        153.26        98.03 o
  -8   9   4        723.70        833.08       176.47 o
  -7   9   4         39.09        100.93        53.40 o
  -6   9   4        267.84        289.74        39.59 o
  -5   9   4        918.90        878.40        55.34 o
  -4   9   4        489.53        499.33        31.79 o
  -3   9   4        947.08        876.51        34.15 o
  -2   9   4        429.46        403.60        20.88 o
  -1   9   4        737.22        684.29        27.59 o
   0   9   4        128.53        140.87        20.32 o
   1   9   4        840.23        964.22        70.75 o
   2   9   4       2496.78       2736.72        61.76 o
   3   9   4       2360.18       2501.78        48.42 o
   4   9   4       1165.44       1264.55        52.71 o
   5   9   4         69.50         39.78        22.71 o
   6   9   4        857.49        903.47        75.81 o
   7   9   4         15.50        -75.76        79.85 o
   8   9   4         10.94         84.14        76.65 o
  -8  10   4        187.03        242.69       103.19 o
  -7  10   4         56.16          4.46        38.03 o
  -6  10   4         23.94          9.04        23.81 o
  -5  10   4         93.07         28.49        26.67 o
  -4  10   4        316.17        305.52        23.87 o
  -3  10   4         11.48          0.67        18.43 o
  -2  10   4       1565.41       1535.91        64.73 o
  -1  10   4        717.83        813.63        34.77 o
   0  10   4        697.54        591.47        37.02 o
   1  10   4         94.60        101.72        26.39 o
   2  10   4          0.96         17.39         7.57 o
   3  10   4       6539.52       6350.25        92.13 o
   4  10   4        105.94        118.38        22.76 o
   5  10   4        130.25        151.05        24.14 o
   6  10   4         19.39         34.69        25.77 o
   7  10   4         95.72        110.43        67.29 o
   8  10   4          1.23          1.47        87.44 o
  -8  11   4         91.95        544.01       153.72 o
  -7  11   4        435.85        306.21       104.07 o
  -6  11   4          2.77         -9.92        33.90 o
  -5  11   4         38.11         47.10        21.76 o
  -4  11   4        205.25        207.37        40.01 o
  -3  11   4       1319.74       1265.84       106.11 o
  -2  11   4         41.47         36.31        18.42 o
  -1  11   4         64.14         41.06        14.47 o
   0  11   4        161.87        246.85        26.53 o
   1  11   4        237.08        169.04        30.72 o
   2  11   4       6809.64       6943.85        99.10 o
   3  11   4       4220.62       4208.39       256.80 o
   4  11   4        629.03        661.98        52.31 o
   5  11   4        528.57        500.18        37.17 o
   6  11   4          1.11        -21.72        61.72 o
   7  11   4          1.62        -44.37        63.32 o
   8  11   4        147.71        321.98       135.36 o
  -7  12   4        894.82        883.49       132.88 o
  -6  12   4          3.47        -85.25       147.35 o
  -5  12   4        458.88        365.67        59.19 o
  -4  12   4       2081.16       2013.38       113.39 o
  -3  12   4         78.77         43.48        29.84 o
  -2  12   4          5.13        -23.12        23.12 o
  -1  12   4         51.39         30.04        19.78 o
   0  12   4         43.96         28.11        16.66 o
   1  12   4       2320.73       2583.39       148.91 o
   2  12   4        213.68        195.37        15.66 o
   3  12   4       1971.59       1797.86        69.94 o
   4  12   4        953.79        853.78       120.84 o
   5  12   4        802.44        782.16        66.08 o
   6  12   4         47.43         25.03        72.24 o
   7  12   4        272.55        472.49       128.11 o
  -7  13   4        145.09        151.73        65.18 o
  -6  13   4         13.24        -14.63        96.91 o
  -5  13   4        280.77        361.31        62.82 o
  -4  13   4       1999.60       2081.60       117.17 o
  -3  13   4        392.04        249.53        41.38 o
  -2  13   4       1672.24       1649.58       139.66 o
  -1  13   4       1463.40       1579.10        61.29 o
   0  13   4        433.25        499.02        61.85 o
   1  13   4       5542.76       5637.23       223.93 o
   2  13   4         10.52         18.25        13.60 o
   3  13   4       1310.74       1270.97       121.23 o
   4  13   4       1362.23       1345.62       154.42 o
   5  13   4        169.75         93.25        72.24 o
   6  13   4        332.17        327.05       102.85 o
   7  13   4          0.69         35.68        78.79 o
  -7  14   4        820.56        842.96        99.06 o
  -6  14   4         35.28         61.36        35.49 o
  -5  14   4       2652.74       2521.45       139.48 o
  -4  14   4        242.70        244.04        47.86 o
  -3  14   4         34.69         50.15        26.18 o
  -2  14   4        745.10        872.96        55.60 o
  -1  14   4       5457.08       5558.91       168.48 o
   0  14   4         36.13         49.06        19.61 o
   1  14   4        938.22        926.46        98.31 o
   2  14   4        305.11        310.38        29.16 o
   3  14   4        222.09        215.39        26.83 o
   4  14   4        211.24        213.95        33.39 o
   5  14   4          0.40         77.52        67.32 o
   6  14   4          8.47        -60.96        66.87 o
   7  14   4        515.58        517.61       131.56 o
  -7  15   4       2521.64       3066.60       302.59 o
  -6  15   4        917.75        975.45        96.98 o
  -5  15   4          0.06        -29.71        29.71 o
  -4  15   4       1151.85       1102.01       129.63 o
  -3  15   4       2523.43       2434.34       122.12 o
  -2  15   4          1.65         -6.39        25.69 o
  -1  15   4         51.58         48.03        17.15 o
   0  15   4        559.86        641.00        50.16 o
   1  15   4         42.26         43.21        20.62 o
   2  15   4         21.13          9.85        12.81 o
   3  15   4        198.28        150.34        22.02 o
   4  15   4        669.79        616.91        52.79 o
   5  15   4       1345.01       1320.77       172.93 o
   6  15   4        286.50        347.79       107.90 o
   7  15   4         50.50        174.94        98.89 o
  -7  16   4       1152.25       1302.65       212.85 o
  -6  16   4        164.15        112.76        45.06 o
  -5  16   4        787.70        761.96        95.03 o
  -4  16   4        133.01         86.64        29.56 o
  -3  16   4       1108.22       1045.48        81.26 o
  -2  16   4       1117.97       1129.31        79.72 o
  -1  16   4         40.82         35.97        15.89 o
   0  16   4        103.32        114.05        22.62 o
   1  16   4         10.03         10.28        32.20 o
   2  16   4         51.80         44.51        23.35 o
   3  16   4         45.62         33.79        14.52 o
   4  16   4         28.04          6.19        48.59 o
   5  16   4        228.46        202.88        93.21 o
   6  16   4        816.74        898.60       160.64 o
   7  16   4          6.29         15.89        80.93 o
  -6  17   4         48.44        -10.73        67.84 o
  -5  17   4       2520.79       2656.23       211.75 o
  -4  17   4        320.38        261.44        45.62 o
  -3  17   4         29.43         77.85        37.78 o
  -2  17   4        467.43        471.58        56.05 o
  -1  17   4        130.52        115.16        19.14 o
   0  17   4       1137.60       1304.17        59.76 o
   1  17   4       1253.33       1300.80        70.85 o
   2  17   4         44.85         46.46        21.58 o
   3  17   4        109.53         77.59        16.73 o
   4  17   4        112.37         60.01        47.90 o
   5  17   4        351.76        477.63       111.50 o
   6  17   4        126.85        325.00       101.16 o
  -6  18   4        127.61        121.01        89.93 o
  -5  18   4       1770.70       1801.02       196.09 o
  -4  18   4        280.88        272.20        50.61 o
  -3  18   4          4.18        -18.58        57.31 o
  -2  18   4        140.02        131.50        29.86 o
  -1  18   4          5.35         12.45        17.78 o
   0  18   4        471.95        533.56        40.96 o
   1  18   4         64.34         12.70        27.10 o
   2  18   4         53.39         72.26        63.78 o
   3  18   4       1357.82       1282.86       149.73 o
   4  18   4        297.78        335.18        92.79 o
   5  18   4         41.29        -26.96        59.65 o
   6  18   4          4.45         80.32        82.46 o
  -6  19   4        137.84        195.87       101.96 o
  -5  19   4         84.04        -17.94        60.99 o
  -4  19   4        339.11        251.04        50.74 o
  -3  19   4       1560.72       1663.36       107.19 o
  -2  19   4        184.60        195.14        35.08 o
  -1  19   4        486.35        544.93        39.72 o
   0  19   4       1747.56       1884.32        75.38 o
   1  19   4        124.21        150.68        25.74 o
   2  19   4       1205.85       1333.18       143.02 o
   3  19   4       1820.99       1638.14       172.64 o
   4  19   4        217.86        305.91        84.17 o
   5  19   4          6.56         32.57        57.95 o
   6  19   4        196.47        277.17       127.20 o
  -6  20   4        420.44        601.73       141.60 o
  -5  20   4         60.47        113.53        59.89 o
  -4  20   4        322.62        214.02        81.42 o
  -3  20   4        201.92        240.31        63.68 o
  -2  20   4          6.09         -2.66        27.16 o
  -1  20   4       2366.10       2345.04       113.70 o
   0  20   4         24.14         31.62        17.55 o
   1  20   4        288.86        218.26        36.31 o
   2  20   4        534.22        680.50       109.14 o
   3  20   4       1133.84       1167.04       148.61 o
   4  20   4         29.10         47.81        57.53 o
   5  20   4         40.03        -41.00        80.65 o
   6  20   4         23.03        -31.41        90.18 o
  -5  21   4         27.21          7.22        68.03 o
  -4  21   4         17.31         36.52        50.25 o
  -3  21   4        202.46        194.27        35.01 o
  -2  21   4          4.33         17.14        32.28 o
  -1  21   4          0.87        -14.57        42.99 o
   0  21   4        344.32        356.79        35.94 o
   1  21   4        911.00        842.36        86.97 o
   2  21   4        138.82        159.87        62.04 o
   3  21   4        139.88         77.93        57.86 o
   4  21   4        264.36        248.69        80.52 o
   5  21   4        523.74        368.22       120.55 o
  -5  22   4         23.79         -8.12        73.31 o
  -4  22   4        254.50         44.36        51.85 o
  -3  22   4          4.06         14.01        39.60 o
  -2  22   4        377.49        339.52        46.56 o
  -1  22   4          0.01         22.27        25.07 o
   0  22   4         21.87         10.08        68.89 o
   1  22   4         63.33         88.35        42.55 o
   2  22   4        172.28        242.84       108.80 o
   3  22   4         90.18         52.94        48.94 o
   4  22   4        157.66        150.91        56.44 o
   5  22   4        533.97        459.03       120.57 o
  -5  23   4          8.48        -29.79        54.82 o
  -4  23   4         88.92         70.65        53.54 o
  -3  23   4        891.18       1033.66       109.00 o
  -2  23   4         18.11         23.62        32.39 o
  -1  23   4         49.75         54.55        37.21 o
   0  23   4         37.92         94.12        45.33 o
   1  23   4        286.19        282.98        56.25 o
   2  23   4        239.43        164.27        43.73 o
   3  23   4       1167.08       1411.09       175.82 o
   4  23   4         35.22          5.22        56.51 o
   5  23   4        300.63         56.82       116.22 o
  -4  24   4          0.40        -58.15        58.15 o
  -3  24   4         18.30          5.72        35.55 o
  -2  24   4       1199.98       1349.88       118.92 o
  -1  24   4         95.12         98.08        43.97 o
   0  24   4          3.14         -5.43        58.63 o
   1  24   4         24.24        -65.75        71.56 o
   2  24   4         71.17         79.57        44.08 o
   3  24   4         28.92          8.47        50.07 o
   4  24   4        114.57        150.49        75.64 o
  -4  25   4        338.43        373.35        98.29 o
  -3  25   4        446.54        708.68        93.99 o
  -2  25   4        134.45        205.03        76.85 o
  -1  25   4          2.80         41.39        51.97 o
   0  25   4        202.82        254.77        67.40 o
   1  25   4         31.10         18.25        62.15 o
   2  25   4         22.22        325.74       122.28 o
   3  25   4         32.64         99.29        68.73 o
   4  25   4        367.48        321.65       100.30 o
  -4  26   4          2.26        105.68        69.71 o
  -1  26   4        297.77        346.63       101.80 o
   0  26   4        138.10         77.50        49.46 o
   1  26   4         42.83        -20.67        63.99 o
   4  26   4        333.59        398.44       104.76 o
  -9   1   5         25.79         69.33        39.43 o
  -8   1   5        529.88        620.47        88.33 o
  -7   1   5        198.95        205.75        48.90 o
  -6   1   5         17.49          3.65        37.30 o
  -5   1   5        480.62        623.58        66.62 o
  -4   1   5        702.23        661.12        62.73 o
  -3   1   5      19491.78      19699.90       272.85 o
  -2   1   5        225.84        189.66        31.06 o
  -1   1   5         35.57         -3.47        18.15 o
   0   1   5        530.40        483.66        32.12 o
   1   1   5        542.67        454.96        40.99 o
   2   1   5       2314.33       2407.61        88.79 o
   3   1   5         38.99         55.26        17.90 o
   4   1   5       2637.35       2823.12        67.46 o
   5   1   5        543.01        492.12        59.86 o
   6   1   5        806.83        871.42        85.52 o
   7   1   5        749.84        709.33        97.60 o
   8   1   5        255.98        254.41        88.82 o
   9   1   5          2.56         26.33        50.01 o
  -9   2   5         94.59        159.10        58.02 o
  -8   2   5        738.75        655.06        87.58 o
  -7   2   5         84.86         51.38        36.58 o
  -6   2   5       1103.95       1161.12        78.58 o
  -5   2   5         67.44         52.14        37.43 o
  -4   2   5        145.44        103.26        33.62 o
  -3   2   5        758.49        840.45        61.11 o
  -2   2   5         10.48          1.69        20.66 o
  -1   2   5      14007.82      13579.71       144.42 o
   0   2   5       1404.32       1313.27        43.14 o
   1   2   5        563.45        505.82        38.27 o
   2   2   5        349.91        327.48        28.27 o
   3   2   5        512.30        507.48        31.90 o
   4   2   5       8906.02       8967.42       182.11 o
   5   2   5        443.45        399.05        42.12 o
   6   2   5         34.44        -10.45        35.69 o
   7   2   5         51.95        -13.25        38.59 o
   8   2   5          1.81        -12.21        37.34 o
   9   2   5        147.27        230.04        76.97 o
  -9   3   5        213.58        338.36       101.56 o
  -8   3   5          0.19          5.19        46.22 o
  -7   3   5        181.65        153.39        37.83 o
  -6   3   5         43.45         51.05        30.80 o
  -5   3   5       1516.79       1776.85       149.93 o
  -4   3   5       2208.68       2161.56        86.25 o
  -3   3   5        132.82        244.46        39.06 o
  -2   3   5         51.22         50.47        25.45 o
  -1   3   5         17.06         42.48        22.93 o
   0   3   5        400.54        369.20        18.92 o
   1   3   5      22238.76      22472.37       241.08 o
   2   3   5       2865.47       2816.11       109.75 o
   3   3   5       5982.19       6169.47       143.74 o
   4   3   5       4041.14       3935.34        85.14 o
   5   3   5        677.79        794.19        56.31 o
   6   3   5       1753.27       1670.46       231.03 o
   7   3   5         88.10        116.03        51.39 o
   8   3   5        115.62        230.62        63.01 o
   9   3   5        272.23        530.12       154.38 o
  -9   4   5        206.33        199.49        79.92 o
  -8   4   5        554.41        439.02        72.89 o
  -7   4   5       2305.68       2379.64       119.47 o
  -6   4   5       1685.69       1742.94        95.63 o
  -5   4   5        775.78        828.02        70.84 o
  -4   4   5       1385.25       1513.70        72.61 o
  -3   4   5       7232.21       7156.00       135.52 o
  -2   4   5          2.84         -6.49        30.55 o
  -1   4   5       7333.06       7768.81        75.95 o
   0   4   5        251.07        236.68        16.57 o
   1   4   5       5395.39       6409.04        91.57 o
   2   4   5         15.22         20.69        11.70 o
   3   4   5       3671.30       3411.01        72.10 o
   4   4   5        573.15        627.30        38.24 o
   5   4   5       1043.85       1102.51        71.88 o
   6   4   5       1171.91       1133.96        95.38 o
   7   4   5        344.73        344.69        66.65 o
   8   4   5        961.77       1212.68       115.73 o
   9   4   5        154.99        367.75       113.06 o
  -9   5   5        121.10        123.91       103.72 o
  -8   5   5         66.96         -5.21        35.42 o
  -7   5   5          5.22        -12.06        28.73 o
  -6   5   5        182.40        132.59        34.28 o
  -5   5   5       5887.65       6360.85       182.41 o
  -4   5   5          4.07          2.64        20.45 o
  -3   5   5        635.37        672.65        45.25 o
  -2   5   5          0.08        -11.14        14.76 o
  -1   5   5         37.65         25.39        10.86 o
   0   5   5       1081.38       1071.77        25.68 o
   1   5   5       7471.61       7282.34       152.09 o
   2   5   5        365.98        343.18        20.11 o
   3   5   5       1974.72       1861.42        52.23 o
   4   5   5         54.88         25.39        15.82 o
   5   5   5         35.46         57.70        24.43 o
   6   5   5         81.30         66.48        29.43 o
   7   5   5         66.88         50.94        40.26 o
   8   5   5         56.38        126.06        51.44 o
   9   5   5          2.44        -47.08        69.45 o
  -9   6   5          0.27        -27.25        62.97 o
  -8   6   5        213.97        179.54       159.64 o
  -7   6   5        173.70        207.45        45.49 o
  -6   6   5        137.33        108.47        57.69 o
  -5   6   5        274.24        330.46        47.92 o
  -4   6   5        385.21        384.66        46.74 o
  -3   6   5         42.78         15.33        21.85 o
  -2   6   5       1845.78       1770.71        43.32 o
  -1   6   5       9615.57      10392.43        97.83 o
   0   6   5        427.78        366.86        20.17 o
   1   6   5       1815.32       2095.03        69.37 o
   2   6   5         63.41         61.06        10.65 o
   3   6   5        433.63        421.44        25.61 o
   4   6   5       6961.83       6751.76       115.80 o
   5   6   5        105.22         90.12        32.84 o
   6   6   5          4.21       -121.65       147.19 o
   7   6   5         69.02         26.92        39.80 o
   8   6   5         47.28          1.04        40.63 o
  -8   7   5         58.83          7.20        84.24 o
  -7   7   5        477.93        539.48        62.36 o
  -6   7   5        104.77        123.29        36.76 o
  -5   7   5       1202.60       1427.17        74.68 o
  -4   7   5       2307.19       2447.19       109.64 o
  -3   7   5        119.40        161.73        20.21 o
  -2   7   5       1609.42       1597.48        46.36 o
  -1   7   5       1100.57       1093.37        33.76 o
   0   7   5       3084.38       3198.94        56.53 o
   1   7   5       4067.63       4059.85        83.36 o
   2   7   5       1032.34        863.23       100.80 o
   3   7   5       4845.79       5086.87        79.69 o
   4   7   5        175.41        183.80        26.17 o
   5   7   5        848.09        926.30        63.74 o
   6   7   5        393.07        356.09        49.69 o
   7   7   5         66.49         58.55        40.26 o
   8   7   5          0.01         51.69        88.77 o
  -8   8   5        175.01        169.27       145.85 o
  -7   8   5       1345.09       1436.81       123.78 o
  -6   8   5       3518.21       3760.32       133.49 o
  -5   8   5         16.03         34.61        23.27 o
  -4   8   5         72.52         70.68        29.67 o
  -3   8   5        153.21        152.63        24.19 o
  -2   8   5        201.02        166.80        18.99 o
  -1   8   5       5233.71       4883.89        71.73 o
   0   8   5       7410.93       7438.17        89.69 o
   1   8   5        686.08        754.32        38.72 o
   2   8   5       1143.79       1228.57        56.76 o
   3   8   5        725.82        800.33        30.98 o
   4   8   5       2324.68       2243.15        62.39 o
   5   8   5        463.58        565.10        44.09 o
   6   8   5        144.70        101.50        34.25 o
   7   8   5          0.22         -8.49        39.52 o
   8   8   5        622.88        543.12       140.55 o
  -8   9   5         88.34         -4.16        67.12 o
  -7   9   5          2.67        -14.38        47.72 o
  -6   9   5        124.96        134.76        30.04 o
  -5   9   5        258.51        216.78        31.29 o
  -4   9   5        567.10        543.37        37.68 o
  -3   9   5       6310.84       6233.25        95.57 o
  -2   9   5        226.84        210.91        18.25 o
  -1   9   5        779.62        770.59        30.51 o
   0   9   5        261.36        273.59        21.22 o
   1   9   5         25.17         56.55        21.79 o
   2   9   5        341.80        452.18        54.49 o
   3   9   5        880.40        957.74        38.50 o
   4   9   5        472.54        488.78        29.05 o
   5   9   5        379.26        390.98        44.29 o
   6   9   5       1306.02       1454.59       128.16 o
   7   9   5         58.84        -87.27        87.27 o
   8   9   5          0.17        161.54       102.90 o
  -8  10   5         12.12          2.62       255.42 o
  -7  10   5          3.11         53.38        41.94 o
  -6  10   5          5.74          7.44        21.87 o
  -5  10   5         57.24         46.33        21.61 o
  -4  10   5        212.73        168.60        16.19 o
  -3  10   5         31.49         32.34        10.28 o
  -2  10   5        907.54        886.62        57.73 o
  -1  10   5         46.64         54.03        11.25 o
   0  10   5        257.91        239.10        20.36 o
   1  10   5       3206.96       3375.90       122.90 o
   2  10   5          0.64         13.48        11.90 o
   3  10   5        385.62        408.55        34.79 o
   4  10   5        581.75        530.69        34.45 o
   5  10   5        731.16        771.16        54.67 o
   6  10   5        428.44        539.33        99.18 o
   7  10   5        158.37        181.60        85.26 o
   8  10   5        128.16         99.81        74.71 o
  -8  11   5         45.11        -51.10        51.10 o
  -7  11   5         18.67          6.70        48.91 o
  -6  11   5         10.07        -11.94        32.66 o
  -5  11   5        142.93        124.02        29.08 o
  -4  11   5        425.97        385.09        20.93 o
  -3  11   5       7139.75       7028.25       249.03 o
  -2  11   5        854.94        810.50        87.54 o
  -1  11   5        142.75        120.45        20.16 o
   0  11   5         11.66          2.11        11.59 o
   1  11   5       5386.81       5549.30       150.97 o
   2  11   5       7871.18       7996.39       124.34 o
   3  11   5       2364.45       2501.98        78.17 o
   4  11   5          1.56         17.23        17.64 o
   5  11   5        489.38        507.38        46.44 o
   6  11   5       1031.87       1166.52       167.63 o
   7  11   5        364.86        406.34       124.41 o
   8  11   5        795.52       1081.12       197.00 o
  -8  12   5          1.21        -45.71        73.51 o
  -7  12   5       1596.28       1548.07       129.88 o
  -6  12   5         35.91         24.60        34.02 o
  -5  12   5          1.70          8.81         9.81 o
  -4  12   5        782.27        745.11        73.49 o
  -3  12   5        296.06        300.10        59.80 o
  -2  12   5        806.73        672.14       112.78 o
  -1  12   5          0.08         -7.11        10.13 o
   0  12   5        219.94        196.35        25.70 o
   1  12   5        172.78        262.13        48.18 o
   2  12   5       1440.07       1388.25        58.06 o
   3  12   5       2397.09       2557.21        79.89 o
   4  12   5        556.98        649.52       110.65 o
   5  12   5        529.93        546.90        54.70 o
   6  12   5         22.46        -10.70        59.32 o
   7  12   5          5.29         91.23        80.43 o
  -7  13   5        361.76        477.10       120.07 o
  -6  13   5          1.51        -10.12        91.37 o
  -5  13   5       6459.03       6718.12       226.65 o
  -4  13   5       1181.70       1216.52        92.44 o
  -3  13   5        272.69        268.48        57.36 o
  -2  13   5        292.37        297.68        41.29 o
  -1  13   5         59.03        108.62        24.40 o
   0  13   5       1643.02       1638.92        66.16 o
   1  13   5        176.43        211.44        49.16 o
   2  13   5       1461.13       1432.65        97.02 o
   3  13   5       3049.76       3201.28       211.69 o
   4  13   5        661.88        587.76       115.19 o
   5  13   5        282.70        192.75        76.12 o
   6  13   5       2253.79       2246.05       229.25 o
   7  13   5         10.50        129.81        93.87 o
  -7  14   5        988.59        979.09       110.35 o
  -6  14   5        445.48        656.24        87.92 o
  -5  14   5       3597.04       3637.55       225.81 o
  -4  14   5       3559.59       3730.58       159.68 o
  -3  14   5        221.94        149.27        54.99 o
  -2  14   5        995.52        953.01        97.69 o
  -1  14   5        119.13         96.75        17.66 o
   0  14   5       1073.36       1177.26        63.33 o
   1  14   5         22.75         13.57        28.84 o
   2  14   5         77.41         68.78         9.88 o
   3  14   5       1021.30       1046.58       127.55 o
   4  14   5         24.60        -22.41        50.19 o
   5  14   5       1372.07       1349.70       180.41 o
   6  14   5        419.78        473.75       125.31 o
   7  14   5         50.10         39.05        75.10 o
  -7  15   5       1477.41       2014.65       251.11 o
  -6  15   5         71.88        137.62        50.26 o
  -5  15   5       4730.28       4701.79       194.68 o
  -4  15   5       1165.23       1252.33        95.94 o
  -3  15   5       1247.71       1225.65        88.15 o
  -2  15   5        676.46        723.97        62.70 o
  -1  15   5         88.92         61.25        15.86 o
   0  15   5       1603.54       1578.10        75.65 o
   1  15   5        201.52        211.28        54.34 o
   2  15   5         66.57         68.61        10.71 o
   3  15   5         77.05         47.39        10.26 o
   4  15   5        692.85        705.19       122.22 o
   5  15   5        188.58        178.17        81.69 o
   6  15   5          6.73         92.88        68.79 o
   7  15   5          8.39         41.35        73.00 o
  -7  16   5       1620.58       1652.07       225.61 o
  -6  16   5        104.94          8.71        56.12 o
  -5  16   5         66.96         12.68        40.56 o
  -4  16   5       4177.86       4196.94       174.58 o
  -3  16   5        923.25        964.29        80.33 o
  -2  16   5       1030.68       1016.02        79.28 o
  -1  16   5       4179.79       4146.37        94.97 o
   0  16   5        130.43        106.52        53.23 o
   1  16   5        314.68        397.13        71.32 o
   2  16   5        706.16        651.39        23.59 o
   3  16   5        838.70        975.91       136.28 o
   4  16   5       1898.67       1897.53       193.48 o
   5  16   5         40.07         45.87        74.00 o
   6  16   5         41.14        -88.24        88.24 o
   7  16   5          0.24        -84.19        84.19 o
  -6  17   5         65.53         18.00        68.16 o
  -5  17   5       3458.00       3408.70       167.45 o
  -4  17   5        704.51        643.41        72.35 o
  -3  17   5       4913.80       4843.30       177.93 o
  -2  17   5        484.94        549.70        52.46 o
  -1  17   5        200.50        226.18        25.45 o
   0  17   5       1177.20       1206.64        58.83 o
   1  17   5          2.94          8.47        23.07 o
   2  17   5        553.68        474.93        20.25 o
   3  17   5        123.45        137.24        62.67 o
   4  17   5        101.86         10.70        47.21 o
   5  17   5        379.81        447.36       117.52 o
   6  17   5        669.11        599.23       132.38 o
  -6  18   5       1880.87       1753.24       221.58 o
  -5  18   5          0.17        -21.75        37.04 o
  -4  18   5        177.83        205.36        41.78 o
  -3  18   5        275.36        345.28        55.42 o
  -2  18   5       2173.55       2289.96       103.47 o
  -1  18   5        121.06        104.45        18.80 o
   0  18   5         32.45         36.42        20.15 o
   1  18   5        800.60        724.09        54.82 o
   2  18   5          4.40         21.99         9.49 o
   3  18   5        295.19        371.18        90.43 o
   4  18   5        483.22        439.01       105.71 o
   5  18   5       1453.93       1306.18       179.42 o
   6  18   5        213.79        313.57       108.27 o
  -6  19   5          8.56         62.53        68.58 o
  -5  19   5         32.21        -58.71        85.48 o
  -4  19   5        117.28         24.36        90.77 o
  -3  19   5        165.80        179.72        57.17 o
  -2  19   5         15.67         10.37        33.67 o
  -1  19   5          3.19          9.24        18.84 o
   0  19   5        278.66        267.76        32.04 o
   1  19   5        204.00        189.97        28.97 o
   2  19   5        135.39         80.15        42.23 o
   3  19   5        653.22        590.23       107.10 o
   4  19   5        918.25        780.36       135.77 o
   5  19   5         35.54         55.50        61.08 o
   6  19   5        304.26        170.68        96.57 o
  -6  20   5          6.59         46.75        92.41 o
  -5  20   5         94.19        132.22        67.64 o
  -4  20   5       1025.73        922.32       125.64 o
  -3  20   5        108.34         49.90        35.11 o
  -2  20   5        333.95        346.04        44.70 o
  -1  20   5         77.12         37.42        30.16 o
   0  20   5        331.14        286.37        32.78 o
   1  20   5        176.64        146.82        25.33 o
   2  20   5       1582.95       1631.78       162.95 o
   3  20   5          4.83         47.45        53.04 o
   4  20   5        137.34        135.79        65.02 o
   5  20   5          6.90        -62.55        70.35 o
   6  20   5         15.85         87.60        78.41 o
  -5  21   5        478.82        661.02       141.36 o
  -4  21   5        110.53        126.81        65.57 o
  -3  21   5        105.29         57.89        29.07 o
  -2  21   5        301.74        324.09        60.50 o
  -1  21   5        340.77        413.21        71.62 o
   0  21   5         90.44        118.76        26.00 o
   1  21   5        412.22        342.89        54.58 o
   2  21   5       1282.80       1437.99       155.16 o
   3  21   5       1401.04       1377.67       164.41 o
   4  21   5        753.50        762.49       144.41 o
   5  21   5        563.67        732.57       145.95 o
  -5  22   5        877.56        914.51       172.37 o
  -4  22   5        165.59        214.02        96.39 o
  -3  22   5          0.04         25.05        39.75 o
  -2  22   5        868.71       1006.57        75.80 o
  -1  22   5          0.18          8.22        30.88 o
   0  22   5       1085.53       1122.40       147.35 o
   1  22   5         24.96         -6.21        35.63 o
   2  22   5         88.15         90.03        66.59 o
   3  22   5        231.45        230.54        75.54 o
   4  22   5         14.95         70.03        60.59 o
   5  22   5        232.00        356.46       106.70 o
  -5  23   5        112.10        139.23        74.96 o
  -4  23   5         19.48         16.74        46.18 o
  -3  23   5        213.88        235.45        66.33 o
  -2  23   5          0.16          1.07        25.90 o
  -1  23   5          1.05         11.32        32.47 o
   0  23   5        256.70        215.55        59.95 o
   1  23   5        301.33        234.86        53.74 o
   2  23   5        528.85        437.15        69.85 o
   3  23   5        111.65         67.04        77.39 o
   4  23   5        617.30        519.35       118.84 o
   5  23   5        354.67        341.44       129.45 o
  -4  24   5        401.34        422.83        81.52 o
  -3  24   5        166.54        273.85        73.48 o
  -2  24   5         25.43         -8.26       192.48 o
  -1  24   5         73.88         76.60        72.46 o
   0  24   5         82.69         77.50        49.45 o
   1  24   5        190.00        335.74       110.05 o
   2  24   5        504.46        582.05        79.70 o
   3  24   5         19.48        -32.60        45.65 o
   4  24   5         25.30        118.23        64.84 o
  -4  25   5        367.64        416.80       113.81 o
  -3  25   5        187.26        378.06        76.60 o
  -2  25   5         38.02        -59.22        59.22 o
  -1  25   5          0.43         31.81        44.30 o
   0  25   5         51.21         61.25        41.35 o
   1  25   5          6.38        170.45        68.66 o
   2  25   5        130.21         43.60        74.49 o
   3  25   5        500.30        579.07       115.98 o
   4  25   5          5.67        109.48        70.29 o
  -4  26   5          1.24        276.01        92.86 o
  -1  26   5         89.75         32.70       113.38 o
   0  26   5        167.21        252.29       102.56 o
   1  26   5          7.56         10.70        62.81 o
  -9   0   6        327.59        303.38       104.29 o
  -8   0   6        762.80        657.82       127.90 o
  -7   0   6        345.66        189.31        67.87 o
  -6   0   6          1.42         20.56        32.92 o
  -5   0   6        669.10        623.31        96.98 o
  -4   0   6      15677.54      15159.47       393.06 o
  -3   0   6        353.21        292.04        60.49 o
  -2   0   6        377.81        469.29        59.04 o
  -1   0   6        242.38        241.15        41.68 o
   0   0   6        111.10         37.38        27.22 o
   1   0   6        623.22        545.38        62.07 o
   2   0   6       8036.81       8651.07       227.81 o
   3   0   6        324.65        266.74        41.60 o
   4   0   6      49440.57      52927.54       594.20 o
   5   0   6       6193.20       6393.91       288.72 o
   6   0   6       1452.09       1371.63       151.90 o
   7   0   6        111.60         77.20        70.40 o
   8   0   6         89.79         73.56        65.22 o
   9   0   6         30.66        -20.36        61.93 o
  -9   1   6         27.15          5.13        34.49 o
  -8   1   6        187.04        118.18        50.18 o
  -7   1   6         20.21         28.99        28.68 o
  -6   1   6          0.04          9.53        28.10 o
  -5   1   6         48.95         72.18        37.47 o
  -4   1   6        302.84        257.59        62.62 o
  -3   1   6        104.90        118.82        42.20 o
  -2   1   6      15309.98      14345.81       204.92 o
  -1   1   6         51.42         35.67        22.01 o
   0   1   6       8622.73       8432.20       118.98 o
   1   1   6        403.07        385.96        64.52 o
   2   1   6       7141.46       6904.68       117.01 o
   3   1   6       2233.98       2230.85        69.02 o
   4   1   6      10440.54      10833.50       144.12 o
   5   1   6       1021.26        947.00        82.21 o
   6   1   6      12903.09      12851.33       312.74 o
   7   1   6        375.39        374.19        91.97 o
   8   1   6        504.77        407.07        74.95 o
   9   1   6         94.46        126.12        68.09 o
  -9   2   6        185.65        204.85        98.83 o
  -8   2   6          1.12        -96.50        99.14 o
  -7   2   6         10.08        -11.62        27.79 o
  -6   2   6         18.39         34.87        28.55 o
  -5   2   6        213.75        241.43        48.26 o
  -4   2   6       4735.78       4821.55       127.76 o
  -3   2   6        928.54        789.89        61.74 o
  -2   2   6       1388.92       1463.20        70.11 o
  -1   2   6        743.01        756.23        55.67 o
   0   2   6        175.45        281.37        20.51 o
   1   2   6       7735.85       7700.12       155.80 o
   2   2   6       4247.01       4304.46        92.90 o
   3   2   6        987.59        989.83        64.55 o
   4   2   6      35275.82      36365.07       262.54 o
   5   2   6       1923.77       1887.99        86.59 o
   6   2   6        140.50        148.73        46.80 o
   7   2   6        532.53        595.32        78.65 o
   8   2   6        158.67        194.37        60.88 o
   9   2   6         48.67         68.32       118.89 o
  -9   3   6         10.29         23.08        53.69 o
  -8   3   6        538.45        522.40        78.17 o
  -7   3   6         88.81         63.42        33.56 o
  -6   3   6         19.46         41.59        31.52 o
  -5   3   6         34.22         20.44        42.60 o
  -4   3   6      11853.57      11969.18       200.71 o
  -3   3   6         38.74         23.24        24.41 o
  -2   3   6      10209.78      10658.73       349.11 o
  -1   3   6        153.63        157.88        16.40 o
   0   3   6       7978.94       8348.68        78.61 o
   1   3   6       1432.03       1420.30        70.90 o
   2   3   6       3408.51       3397.19       123.34 o
   3   3   6       4263.68       3968.69        82.25 o
   4   3   6       1585.08       1706.48        68.49 o
   5   3   6       1135.36       1114.79        57.85 o
   6   3   6       2711.42       2626.31       142.83 o
   7   3   6       1105.72       1082.11       104.33 o
   8   3   6         76.84         24.32        41.99 o
   9   3   6        128.46        178.16        60.07 o
  -9   4   6         56.38         68.33        78.61 o
  -8   4   6         39.02         24.40        42.59 o
  -7   4   6         10.14         15.03        32.56 o
  -6   4   6       2702.97       2826.53       119.34 o
  -5   4   6        266.78        278.86        67.88 o
  -4   4   6        377.99        300.66        35.66 o
  -3   4   6          8.22         -9.50        17.28 o
  -2   4   6       5996.01       6471.23       106.44 o
  -1   4   6         88.97         88.60        13.24 o
   0   4   6        547.64        655.82        22.73 o
   1   4   6       1361.63       1264.59        50.83 o
   2   4   6       3072.81       2871.16        75.39 o
   3   4   6          0.53         -2.07        14.09 o
   4   4   6       1333.93       1398.66        55.97 o
   5   4   6        861.23        946.42        53.58 o
   6   4   6          1.24         19.10        36.04 o
   7   4   6        460.99        494.64       121.59 o
   8   4   6        161.48        268.97        65.29 o
   9   4   6         68.61         22.83        67.04 o
  -9   5   6         56.10        219.10       110.14 o
  -8   5   6         19.76          2.82        37.64 o
  -7   5   6        551.37        525.64        61.38 o
  -6   5   6        786.45        775.67        66.87 o
  -5   5   6        179.07        150.79        54.63 o
  -4   5   6       8610.26       9401.65       178.48 o
  -3   5   6       2586.38       2588.43        86.24 o
  -2   5   6       2691.25       2633.38        62.82 o
  -1   5   6        766.27        751.97        33.85 o
   0   5   6          4.72         17.45         8.67 o
   1   5   6       2685.51       2743.08       109.87 o
   2   5   6         73.14         79.60        12.17 o
   3   5   6         11.46         32.64        13.06 o
   4   5   6        134.21        113.39        17.98 o
   5   5   6        724.36        709.30        45.09 o
   6   5   6          2.56         20.14        30.21 o
   7   5   6        817.65        888.69        95.27 o
   8   5   6        532.11        529.32        78.91 o
   9   5   6         85.26        223.14        98.97 o
  -9   6   6          1.03         63.36        87.11 o
  -8   6   6        398.50        412.80        78.19 o
  -7   6   6         10.31         49.04        38.08 o
  -6   6   6        888.97        828.36        67.78 o
  -5   6   6         34.63         18.34        39.75 o
  -4   6   6        401.77        412.55        48.92 o
  -3   6   6        281.21        263.47        35.57 o
  -2   6   6        148.03        116.83        14.38 o
  -1   6   6        942.81        912.00        27.70 o
   0   6   6        839.47        744.48        25.88 o
   1   6   6        122.14         90.65        23.12 o
   2   6   6         63.19         65.67        10.82 o
   3   6   6       1302.51       1312.11        43.99 o
   4   6   6       1572.46       1558.59        75.48 o
   5   6   6       1027.26        972.50        50.81 o
   6   6   6        391.88        423.29        57.95 o
   7   6   6          5.91        -49.71        49.71 o
   8   6   6         74.81        100.72        43.34 o
  -8   7   6        403.67        447.74        83.15 o
  -7   7   6        679.31        626.96        63.09 o
  -6   7   6        245.47        254.94        39.38 o
  -5   7   6        316.16        357.99        47.71 o
  -4   7   6       5243.45       5685.50       289.02 o
  -3   7   6        177.34        188.80        22.62 o
  -2   7   6       8988.69       8723.22       109.61 o
  -1   7   6         63.71         43.71        12.79 o
   0   7   6       4031.13       3910.93        58.40 o
   1   7   6        329.82        281.40        27.07 o
   2   7   6         69.70         69.23        19.97 o
   3   7   6        640.38        605.10        29.61 o
   4   7   6       3174.03       3314.96        78.52 o
   5   7   6       2167.07       2153.30        85.85 o
   6   7   6       1151.65       1141.16        92.82 o
   7   7   6        449.94        422.68        61.42 o
   8   7   6        159.11        145.28        95.88 o
  -8   8   6         67.20        344.77       218.60 o
  -7   8   6         60.30         78.97        32.86 o
  -6   8   6        360.34        324.16        43.62 o
  -5   8   6        168.49        223.98        55.17 o
  -4   8   6       7699.74       7763.40       195.76 o
  -3   8   6        653.35        578.82        31.08 o
  -2   8   6       4198.40       4432.99        79.11 o
  -1   8   6          5.65          3.15        12.61 o
   0   8   6       1812.09       1933.83        53.73 o
   1   8   6         27.76          7.66        14.50 o
   2   8   6        277.43        322.68        37.59 o
   3   8   6       1054.46        987.39        35.03 o
   4   8   6       1036.76       1127.52        45.12 o
   5   8   6        586.92        617.10        46.20 o
   6   8   6         11.59          7.26        67.53 o
   7   8   6        583.57        644.94        76.82 o
   8   8   6         58.98        132.22        94.97 o
  -8   9   6        205.59        345.94        76.54 o
  -7   9   6        739.95        798.43        92.97 o
  -6   9   6         63.50         70.55        38.69 o
  -5   9   6        320.88        280.10        40.37 o
  -4   9   6          5.79         22.33        25.37 o
  -3   9   6         32.59         50.82        13.91 o
  -2   9   6        983.10       1000.68        38.95 o
  -1   9   6        242.95        234.67        17.79 o
   0   9   6       3246.40       3049.81        61.16 o
   1   9   6         12.99         41.51        16.18 o
   2   9   6       1662.55       1617.95        60.50 o
   3   9   6        206.53        154.80        17.02 o
   4   9   6       3244.62       3320.74        73.39 o
   5   9   6        141.91        172.45        26.71 o
   6   9   6       3290.05       3647.66       208.37 o
   7   9   6        152.25        211.55        99.88 o
   8   9   6         34.45         13.01        70.13 o
  -8  10   6          1.75        -51.77        51.77 o
  -7  10   6         62.59          7.53        42.20 o
  -6  10   6         19.88         -0.31        24.59 o
  -5  10   6          7.88         -5.74        17.24 o
  -4  10   6        728.23        583.46        41.22 o
  -3  10   6        103.97        130.19        18.42 o
  -2  10   6       1069.72        996.96        42.20 o
  -1  10   6       1188.06       1154.85        37.23 o
   0  10   6       5102.76       5253.05        83.66 o
   1  10   6       2257.00       2454.59       101.94 o
   2  10   6       4828.08       5312.26       108.69 o
   3  10   6        137.24        185.22        27.70 o
   4  10   6       2303.14       2571.73        61.40 o
   5  10   6       1533.46       1628.45        70.10 o
   6  10   6        123.52        176.16        47.70 o
   7  10   6       1328.92       1388.46       194.46 o
   8  10   6          0.63        -74.65        74.65 o
  -8  11   6          4.44          7.32        36.56 o
  -7  11   6          1.13        -12.04        66.94 o
  -6  11   6          5.24         64.34        43.09 o
  -5  11   6        518.52        616.42        45.27 o
  -4  11   6        251.08        217.98        22.02 o
  -3  11   6         62.60         58.52        32.60 o
  -2  11   6        286.96        336.14        63.43 o
  -1  11   6        131.89        163.07        18.36 o
   0  11   6         35.95         52.12        14.75 o
   1  11   6        574.07        552.49        55.06 o
   2  11   6        369.28        372.32        31.54 o
   3  11   6       2582.67       2614.61        87.75 o
   4  11   6       2528.28       2561.97        96.84 o
   5  11   6        702.50        679.11        63.21 o
   6  11   6         64.60        -34.96        56.64 o
   7  11   6        142.44        129.89        83.70 o
   8  11   6        135.72        384.25       134.97 o
  -8  12   6        130.61        203.40        79.39 o
  -7  12   6        121.09         71.83        85.91 o
  -6  12   6       1629.11       1555.63       122.45 o
  -5  12   6         44.02         17.93        12.77 o
  -4  12   6       1048.54        980.02       136.26 o
  -3  12   6        928.94        921.67        98.30 o
  -2  12   6       1925.83       1966.92        83.37 o
  -1  12   6       2203.63       2077.57        54.76 o
   0  12   6       1076.43       1041.13        47.95 o
   1  12   6       1152.66       1028.37        84.41 o
   2  12   6       1831.47       1912.06        66.54 o
   3  12   6         18.97         30.07        16.34 o
   4  12   6        377.00        370.03        89.47 o
   5  12   6        439.99        454.70       105.70 o
   6  12   6         71.61         74.49        66.95 o
   7  12   6         37.75         85.45        81.65 o
  -7  13   6        349.30        315.31       119.02 o
  -6  13   6         38.26          5.22        79.65 o
  -5  13   6        826.87        779.35       104.36 o
  -4  13   6         11.65         46.07        35.90 o
  -3  13   6       1086.23       1051.66       105.68 o
  -2  13   6       2547.95       2525.15       159.42 o
  -1  13   6        816.05        683.22        50.67 o
   0  13   6       1676.78       1644.61        53.27 o
   1  13   6       1242.62       1224.65        44.14 o
   2  13   6        634.77        619.64        43.59 o
   3  13   6         56.85         43.45        34.12 o
   4  13   6         52.91        122.63        59.20 o
   5  13   6       3267.30       3318.48       262.91 o
   6  13   6        612.92        700.64       135.16 o
   7  13   6          0.20         16.12        67.78 o
  -7  14   6        431.78        311.73        69.31 o
  -6  14   6        129.48        113.09        42.73 o
  -5  14   6       1885.28       2011.61       133.00 o
  -4  14   6        646.87        616.81        73.51 o
  -3  14   6       2063.58       1993.93       147.67 o
  -2  14   6        297.45        323.39        45.24 o
  -1  14   6        173.77        166.28        18.85 o
   0  14   6         13.45         14.54        13.42 o
   1  14   6         92.77        103.81        15.86 o
   2  14   6        289.62        321.43        33.72 o
   3  14   6       1031.34        961.02        83.53 o
   4  14   6        962.14        810.19       123.50 o
   5  14   6        173.07        187.94        91.45 o
   6  14   6         40.04         47.76        92.00 o
   7  14   6         80.44        125.20        83.91 o
  -7  15   6         35.98         54.44       119.14 o
  -6  15   6        139.46        107.21        46.38 o
  -5  15   6       3508.98       3525.63       172.95 o
  -4  15   6         21.89         12.04        30.56 o
  -3  15   6       3550.32       3605.46       196.53 o
  -2  15   6        635.50        657.07        61.74 o
  -1  15   6       2229.47       2205.60        69.31 o
   0  15   6        950.31        978.93        50.19 o
   1  15   6         41.07         60.05        22.79 o
   2  15   6         50.08         37.32        20.94 o
   3  15   6         60.87         19.59        49.82 o
   4  15   6        240.49        175.20        69.88 o
   5  15   6        270.03        255.24        85.71 o
   6  15   6        351.17        199.99        82.38 o
   7  15   6         94.64        -16.32        73.48 o
  -7  16   6        120.13        167.65       154.02 o
  -6  16   6         98.77         28.97        32.35 o
  -5  16   6       4672.32       4777.40       202.51 o
  -4  16   6        380.17        478.74        64.26 o
  -3  16   6        353.44        377.11        59.02 o
  -2  16   6       3072.58       2931.41       137.11 o
  -1  16   6         26.13         16.61        15.67 o
   0  16   6          0.92        -12.49        17.07 o
   1  16   6       2103.12       2057.83        74.36 o
   2  16   6        415.49        413.91        55.97 o
   3  16   6       1584.65       1558.00       162.74 o
   4  16   6        128.85        235.34        88.61 o
   5  16   6        286.67        440.48       102.06 o
   6  16   6          4.05        -62.96        62.96 o
  -6  17   6          0.16         -4.35        43.87 o
  -5  17   6       1527.57       1389.68       145.69 o
  -4  17   6         32.59         25.90        29.64 o
  -3  17   6       1488.08       1487.42       106.07 o
  -2  17   6       1597.11       1701.78        89.05 o
  -1  17   6          8.79         18.89        26.49 o
   0  17   6         26.81         30.85        17.12 o
   1  17   6        593.83        622.10        46.44 o
   2  17   6        408.30        398.44        32.95 o
   3  17   6        448.98        669.63       112.70 o
   4  17   6        385.10        284.49       105.39 o
   5  17   6        195.47        171.31        94.64 o
   6  17   6        342.27        222.70        99.29 o
  -6  18   6        155.35        412.03       128.54 o
  -5  18   6       1636.51       1458.98       130.44 o
  -4  18   6        174.18        106.73        88.77 o
  -3  18   6       2426.55       2536.12       134.86 o
  -2  18   6         23.52         23.96        26.42 o
  -1  18   6          1.89        -10.30        15.47 o
   0  18   6        951.57        938.81        45.13 o
   1  18   6         35.56         17.12        13.11 o
   2  18   6        429.04        417.03        35.90 o
   3  18   6        120.85         61.91        49.20 o
   4  18   6        774.79        712.62       129.03 o
   5  18   6         16.39        -27.62        58.64 o
   6  18   6          0.77        -66.84        66.84 o
  -6  19   6          2.17         41.53        73.04 o
  -5  19   6        159.89        229.76        77.13 o
  -4  19   6          3.83        -14.26        34.23 o
  -3  19   6         77.62         94.08        39.63 o
  -2  19   6        450.85        437.69        48.50 o
  -1  19   6        380.30        375.47        35.59 o
   0  19   6        852.30        875.80        54.07 o
   1  19   6        578.77        615.29        48.91 o
   2  19   6        132.44         43.43        48.12 o
   3  19   6        470.80        317.03        82.82 o
   4  19   6        404.90        365.16        94.79 o
   5  19   6         66.62        -64.95        66.47 o
   6  19   6         82.47        149.14        97.22 o
  -6  20   6         41.38        -16.48        80.02 o
  -5  20   6         46.95        286.30       111.08 o
  -4  20   6        799.91        757.32        81.84 o
  -3  20   6         80.62         38.74        24.62 o
  -2  20   6        304.30        329.88        47.32 o
  -1  20   6        122.29        119.43        39.43 o
   0  20   6        143.10        177.96        28.94 o
   1  20   6       1624.00       1521.85        75.78 o
   2  20   6         10.72         60.43        58.70 o
   3  20   6        605.52        513.51       112.10 o
   4  20   6        239.24        316.67        94.61 o
   5  20   6        701.16        809.60       155.92 o
  -5  21   6        131.83         88.09        58.86 o
  -4  21   6         13.69         18.00        51.22 o
  -3  21   6        306.99        344.41        47.36 o
  -2  21   6         34.99          7.25        28.70 o
  -1  21   6        297.34        319.57        61.38 o
   0  21   6       1743.37       1940.05        81.63 o
   1  21   6        192.40        231.00        55.02 o
   2  21   6         60.31        -24.83        44.62 o
   3  21   6        187.52        193.34        77.73 o
   4  21   6          6.80        -81.32        81.32 o
   5  21   6        178.67         72.37        75.08 o
  -5  22   6        102.52        -58.65        75.57 o
  -4  22   6        395.46        326.38        97.40 o
  -3  22   6          2.98         -5.69        25.83 o
  -2  22   6        281.61        254.63        42.23 o
  -1  22   6          0.45        -37.04        39.04 o
   0  22   6         41.75         50.71        40.31 o
   1  22   6        296.74        266.51        91.14 o
   2  22   6        682.08        678.56       106.14 o
   3  22   6        343.08        291.37        95.03 o
   4  22   6          4.56        -63.10        63.10 o
   5  22   6          0.93         34.55        62.69 o
  -5  23   6        501.86        608.96       143.52 o
  -4  23   6         83.28        108.95        52.10 o
  -3  23   6          7.92        -44.52        78.48 o
  -2  23   6        166.57        124.87        38.21 o
  -1  23   6        361.33        419.67        55.85 o
   0  23   6        188.79        234.50        72.89 o
   1  23   6        485.88        546.67       120.99 o
   2  23   6        200.45        150.65        58.02 o
   3  23   6          3.85        -23.77        43.59 o
   4  23   6         22.96         35.22        49.00 o
   5  23   6        656.49        767.45       161.30 o
  -4  24   6        126.17         63.13        48.96 o
  -3  24   6        245.67        391.79        71.93 o
  -2  24   6        471.82        489.33        71.53 o
  -1  24   6         57.54         95.26        50.42 o
   0  24   6        228.27        333.79       187.85 o
   1  24   6         70.96        137.26        83.96 o
   2  24   6        174.26        164.22        45.68 o
   3  24   6        177.33        240.85        77.04 o
   4  24   6         32.75         64.90        54.73 o
  -4  25   6         16.43         17.81        50.23 o
  -3  25   6        755.17        879.67       104.92 o
  -2  25   6        172.18        111.77        80.73 o
  -1  25   6        236.24        424.97        82.47 o
   0  25   6         36.43         13.13        64.75 o
   1  25   6        203.25        396.01       113.39 o
   2  25   6        593.65        869.80       154.99 o
   3  25   6        133.38         12.28        58.20 o
   4  25   6        212.70        334.43       101.99 o
  -1  26   6        270.77        356.35        78.69 o
   0  26   6         27.40         11.51        66.07 o
   1  26   6          0.88        155.80        78.73 o
  -9   1   7         44.58         27.43        56.90 o
  -8   1   7          1.27        -11.85        70.62 o
  -7   1   7          0.61        -29.48        29.48 o
  -6   1   7        130.15         83.96        37.64 o
  -5   1   7       3230.80       3320.73       170.98 o
  -4   1   7       1325.17       1294.69        85.81 o
  -3   1   7         79.91         18.27        46.43 o
  -2   1   7        390.87        433.63        43.68 o
  -1   1   7      44522.09      44230.70      1038.59 o
   0   1   7       4524.50       4263.02       193.48 o
   1   1   7       6014.70       6206.82       129.36 o
   2   1   7       1794.71       1556.39        62.16 o
   3   1   7         33.83         29.90        17.65 o
   4   1   7         58.34          1.42        21.77 o
   5   1   7       1770.60       1770.52       124.70 o
   6   1   7       3239.88       3586.38       168.05 o
   7   1   7          4.14         69.44        50.06 o
   8   1   7          3.02         98.24        81.34 o
   9   1   7        382.17        524.95        93.13 o
  -9   2   7         53.97         21.25        49.65 o
  -8   2   7        531.10        432.93       110.91 o
  -7   2   7         42.71          3.14        27.73 o
  -6   2   7        101.43         95.15        32.84 o
  -5   2   7        136.26        145.42        38.76 o
  -4   2   7         85.51         74.78        32.01 o
  -3   2   7       1170.09       1270.84        77.67 o
  -2   2   7         18.90         -7.01        22.28 o
  -1   2   7        521.81        679.66        38.80 o
   0   2   7       4385.77       4172.97        90.52 o
   1   2   7       3950.20       3875.85       103.54 o
   2   2   7       3266.62       3293.78        84.63 o
   3   2   7       7094.82       7734.61       143.48 o
   4   2   7        198.28        190.17        25.68 o
   5   2   7         41.38         92.00        30.90 o
   6   2   7       1575.78       1963.11       127.45 o
   7   2   7         55.32         96.72        48.14 o
   8   2   7         28.66         85.62       168.77 o
   9   2   7         50.48        129.80        59.62 o
  -9   3   7          2.91          4.65        45.68 o
  -8   3   7          1.81         12.27        57.45 o
  -7   3   7        339.81        412.46        55.54 o
  -6   3   7        200.05        240.80        53.21 o
  -5   3   7       3430.59       3545.44       154.97 o
  -4   3   7        259.47        336.21        51.25 o
  -3   3   7       5290.30       5524.88       153.00 o
  -2   3   7        266.32        303.93        39.41 o
  -1   3   7        383.58        333.16        15.69 o
   0   3   7       1303.05       1235.27        33.54 o
   1   3   7       3809.63       3441.89       180.99 o
   2   3   7         40.29         48.33        19.73 o
   3   3   7       7774.29       7426.78       139.67 o
   4   3   7       2076.57       1941.99        68.17 o
   5   3   7       1261.92       1278.58       107.85 o
   6   3   7       1790.33       1920.50       124.79 o
   7   3   7         26.62         53.17        44.89 o
   8   3   7         41.50         89.31       119.20 o
   9   3   7          1.97        -71.03        71.03 o
  -9   4   7         29.01          1.84        54.26 o
  -8   4   7        164.23        141.42        45.87 o
  -7   4   7        165.08        153.11        42.16 o
  -6   4   7         68.45         30.65        43.35 o
  -5   4   7        501.58        577.23        69.84 o
  -4   4   7       1583.45       1501.74        94.76 o
  -3   4   7       1425.08       1440.07        81.72 o
  -2   4   7        491.91        505.41        31.99 o
  -1   4   7        484.69        502.91        20.47 o
   0   4   7        425.69        409.45        20.59 o
   1   4   7      13744.69      14266.73       156.76 o
   2   4   7        417.81        349.28        31.70 o
   3   4   7       1733.67       1987.22        70.30 o
   4   4   7        150.02        117.01        20.29 o
   5   4   7        126.74         90.59        24.43 o
   6   4   7       2845.49       2715.29       145.73 o
   7   4   7       1451.78       1596.78       126.48 o
   8   4   7       2059.64       2073.54       149.03 o
   9   4   7          0.80         -2.15        58.09 o
  -9   5   7         54.33        -67.03        67.03 o
  -8   5   7          5.00        -37.73        37.73 o
  -7   5   7          4.62        -34.07        34.07 o
  -6   5   7         31.63         54.34        27.65 o
  -5   5   7        199.52        187.57        59.76 o
  -4   5   7       1693.02       1692.46       100.40 o
  -3   5   7       1460.16       1594.21        73.05 o
  -2   5   7         31.23         45.83        16.77 o
  -1   5   7       8774.60       8584.60        80.39 o
   0   5   7        276.62        240.58        15.83 o
   1   5   7       1230.74       1130.58        86.22 o
   2   5   7        185.99        194.06        17.14 o
   3   5   7       5933.04       5802.54        94.95 o
   4   5   7        208.24        155.89        21.56 o
   5   5   7          0.11         -8.07        20.53 o
   6   5   7       1927.83       1852.74       121.21 o
   7   5   7         75.02        -49.43        49.43 o
   8   5   7         14.29        -13.02        75.86 o
  -8   6   7        704.84        621.98        92.88 o
  -7   6   7        115.63        111.62        34.61 o
  -6   6   7         32.81          4.80        28.45 o
  -5   6   7       1115.79       1240.34       129.16 o
  -4   6   7       1850.29       1909.66       148.09 o
  -3   6   7      10392.09      10901.55       133.57 o
  -2   6   7       2744.77       2777.16        58.47 o
  -1   6   7       1680.82       1697.59        35.29 o
   0   6   7        162.03        144.07        12.52 o
   1   6   7          6.18         -2.92        21.26 o
   2   6   7       1947.18       1803.23        41.02 o
   3   6   7        225.78        251.18        38.45 o
   4   6   7       3678.94       3719.42        87.55 o
   5   6   7        479.82        432.82        37.29 o
   6   6   7       5212.70       5582.54       204.28 o
   7   6   7        186.29        193.41        45.19 o
   8   6   7         44.02        -15.27        40.16 o
  -8   7   7          0.99        -43.89        43.89 o
  -7   7   7        145.67        167.69        38.34 o
  -6   7   7          0.49        -20.51        27.11 o
  -5   7   7       1618.40       1688.98       150.83 o
  -4   7   7         89.43        133.23        49.24 o
  -3   7   7          8.04         14.29        14.77 o
  -2   7   7       1864.08       1795.32        48.93 o
  -1   7   7       4589.51       4445.55        61.07 o
   0   7   7       4821.27       4927.56        67.90 o
   1   7   7        140.33        124.11        31.82 o
   2   7   7         44.18         35.53        19.97 o
   3   7   7        641.35        651.69        30.56 o
   4   7   7        259.98        248.43        25.55 o
   5   7   7         22.99         26.28        16.00 o
   6   7   7          0.38        -22.36        32.51 o
   7   7   7        150.14        104.88        71.11 o
   8   7   7          0.72          5.48        68.89 o
  -8   8   7        843.33        852.44       106.39 o
  -7   8   7        213.17        265.93        44.14 o
  -6   8   7          9.15          5.53        26.40 o
  -5   8   7        388.09        276.82        75.91 o
  -4   8   7        944.45        877.60        68.61 o
  -3   8   7       1226.08       1208.39        47.10 o
  -2   8   7         70.76         86.76        23.85 o
  -1   8   7       4728.93       4376.91        68.90 o
   0   8   7          3.18          4.74        11.72 o
   1   8   7        581.75        504.61        35.95 o
   2   8   7          0.41          3.60        17.30 o
   3   8   7         14.71          6.77         8.79 o
   4   8   7        109.46        112.89        38.43 o
   5   8   7        390.39        363.64        31.35 o
   6   8   7        641.67        673.78        76.41 o
   7   8   7        105.57        140.50        38.99 o
   8   8   7         50.79        125.19        90.14 o
  -8   9   7          0.00         10.12        51.70 o
  -7   9   7         18.37         10.87       102.88 o
  -6   9   7        732.28        722.93        61.10 o
  -5   9   7        959.92       1033.10        71.53 o
  -4   9   7         75.83         99.15        35.40 o
  -3   9   7       2147.29       2099.13        61.82 o
  -2   9   7        448.82        425.43        37.32 o
  -1   9   7      12718.95      12361.71       168.92 o
   0   9   7        139.73        143.01        16.93 o
   1   9   7        115.18        145.89        22.30 o
   2   9   7        989.69       1034.30        52.92 o
   3   9   7          5.98         -2.71         8.07 o
   4   9   7        701.95        748.57        49.89 o
   5   9   7        468.64        500.16        41.97 o
   6   9   7        442.34        510.33       110.85 o
   7   9   7         86.49         66.83        73.93 o
   8   9   7         74.88         29.42        72.60 o
  -8  10   7         16.20         32.06        85.76 o
  -7  10   7          4.60         61.99        44.11 o
  -6  10   7        293.97        335.35        42.08 o
  -5  10   7          2.11         15.04        23.06 o
  -4  10   7         14.98        -17.44        17.44 o
  -3  10   7        226.65        184.05        22.01 o
  -2  10   7        250.57        216.10        23.37 o
  -1  10   7       1973.44       1917.87        51.55 o
   0  10   7        504.27        439.61        26.34 o
   1  10   7         10.19        -10.53        17.03 o
   2  10   7       4255.95       4412.71       105.68 o
   3  10   7         80.25         78.61        22.29 o
   4  10   7        532.10        566.72        30.47 o
   5  10   7       3717.90       3861.69       183.05 o
   6  10   7         71.29        111.66       107.11 o
   7  10   7         56.11        122.21        91.45 o
   8  10   7        512.98        667.16       152.60 o
  -8  11   7          8.17          5.10        45.04 o
  -7  11   7         56.42         91.97        45.87 o
  -6  11   7         23.35         -1.08        40.89 o
  -5  11   7       2229.19       2342.83        90.76 o
  -4  11   7          5.86         14.66        16.00 o
  -3  11   7         65.35         52.19        14.92 o
  -2  11   7        394.19        368.04        43.83 o
  -1  11   7       3176.13       2870.26        62.27 o
   0  11   7       3603.26       3372.59        71.28 o
   1  11   7       1465.86       1382.83        66.63 o
   2  11   7         48.46         58.23        18.40 o
   3  11   7       1205.09       1258.42       114.98 o
   4  11   7       6156.45       6340.72       197.10 o
   5  11   7        128.54        105.87        49.04 o
   6  11   7        470.98        376.58       101.23 o
   7  11   7        669.29        726.67       155.18 o
  -8  12   7          0.05        -15.42        50.80 o
  -7  12   7        352.72        240.58        54.63 o
  -6  12   7         10.08         32.64        41.74 o
  -5  12   7        210.34        221.22        31.69 o
  -4  12   7        266.65        243.06        19.53 o
  -3  12   7          0.65          2.11        27.89 o
  -2  12   7        944.40        849.55        48.59 o
  -1  12   7        478.91        436.10        26.94 o
   0  12   7        268.42        206.33        26.49 o
   1  12   7       1437.91       1466.81        84.00 o
   2  12   7        570.79        498.89        96.97 o
   3  12   7         17.56         34.50        52.17 o
   4  12   7        247.31        228.53        73.16 o
   5  12   7        640.14        613.17       124.22 o
   6  12   7         45.96         81.99        82.21 o
   7  12   7          5.96         42.86        61.22 o
  -8  13   7        127.44        229.82        98.20 o
  -7  13   7        163.71        191.40       106.57 o
  -6  13   7         47.75          4.13        38.94 o
  -5  13   7        330.00        316.08        52.99 o
  -4  13   7       3233.69       3170.84       195.08 o
  -3  13   7        240.72        198.64        46.33 o
  -2  13   7       1080.44       1015.17        66.70 o
  -1  13   7        614.61        609.28        31.24 o
   0  13   7        955.04        888.76        40.18 o
   1  13   7        767.21        768.11        50.37 o
   2  13   7       3551.81       3586.27       109.77 o
   3  13   7         88.60         92.56        20.47 o
   4  13   7          4.50          9.49        15.24 o
   5  13   7        158.53        206.23       107.17 o
   6  13   7        861.65        750.45       151.55 o
   7  13   7        573.66        545.69       151.79 o
  -7  14   7          5.23        -45.69       141.49 o
  -6  14   7        383.06        347.43       123.86 o
  -5  14   7       5385.96       5062.68       206.64 o
  -4  14   7       3500.63       3939.01       220.06 o
  -3  14   7       7949.77       7679.40       291.16 o
  -2  14   7       2716.36       2518.06       155.54 o
  -1  14   7        403.46        403.02        27.04 o
   0  14   7        848.37        832.88        37.77 o
   1  14   7        428.51        400.89        24.28 o
   2  14   7        702.20        721.85        50.91 o
   3  14   7        185.56        208.26        54.18 o
   4  14   7       1357.78       1321.92       161.54 o
   5  14   7        332.24        347.54        88.94 o
   6  14   7        183.72        285.20       113.46 o
   7  14   7        227.74        389.39       123.95 o
  -7  15   7        118.17        220.99        93.48 o
  -6  15   7         98.00         63.73        42.45 o
  -5  15   7         54.99        105.19        43.50 o
  -4  15   7          5.35         62.64       113.01 o
  -3  15   7       2756.04       3055.32       187.34 o
  -2  15   7       2660.78       2521.61        98.63 o
  -1  15   7         32.54         24.30        13.45 o
   0  15   7         91.33        102.74        17.14 o
   1  15   7       2854.95       2709.68       124.93 o
   2  15   7         56.76         65.30        23.64 o
   3  15   7        765.37        751.92        42.85 o
   4  15   7          1.06         59.78        61.58 o
   5  15   7         20.64         -0.28        62.68 o
   6  15   7         72.38          5.80        58.84 o
   7  15   7          0.19         43.35        89.77 o
  -6  16   7        504.30        431.14        81.99 o
  -5  16   7       2449.56       2495.38       214.31 o
  -4  16   7       1584.92       1551.33       112.46 o
  -3  16   7       1081.02       1140.76       121.16 o
  -2  16   7       4181.59       4207.29       166.54 o
  -1  16   7       1370.02       1288.43        54.97 o
   0  16   7        697.68        722.52        60.95 o
   1  16   7       1047.62       1002.76        47.21 o
   2  16   7        171.33        220.45        31.86 o
   3  16   7        294.12        250.78        75.53 o
   4  16   7        976.33        929.08       142.57 o
   5  16   7        300.49        366.83       101.37 o
   6  16   7        446.73        539.23       143.92 o
  -6  17   7        276.85        261.05        54.29 o
  -5  17   7        192.60        210.02        62.02 o
  -4  17   7         82.19         67.59        36.02 o
  -3  17   7       3695.84       3778.93       164.94 o
  -2  17   7       2829.46       2920.91       143.67 o
  -1  17   7       2032.25       1862.10        67.85 o
   0  17   7         45.27         37.55        18.09 o
   1  17   7        186.81        187.60        23.29 o
   2  17   7         22.17         15.95        38.41 o
   3  17   7       1064.88       1100.35       146.98 o
   4  17   7        779.27        751.68       128.81 o
   5  17   7         12.97        -34.92        69.33 o
   6  17   7          0.61        -53.49        70.76 o
  -6  18   7        177.80         47.56        80.56 o
  -5  18   7        229.40        194.48        49.78 o
  -4  18   7        549.31        417.32        68.16 o
  -3  18   7       1722.46       1779.85       149.45 o
  -2  18   7        105.97         91.14        39.40 o
  -1  18   7         76.96         34.66        18.94 o
   0  18   7       1058.48       1027.20        52.71 o
   1  18   7         37.43          6.15        45.39 o
   2  18   7        934.40        871.14        55.94 o
   3  18   7        206.24        302.66        85.47 o
   4  18   7        166.97        171.77        83.52 o
   5  18   7         52.63         52.90        73.37 o
   6  18   7        187.27        292.00       115.78 o
  -6  19   7        147.46        161.76        97.98 o
  -5  19   7       1469.00       1420.69       116.80 o
  -4  19   7         41.92         23.53        55.39 o
  -3  19   7         72.20        111.45        31.61 o
  -2  19   7        559.90        573.53        58.55 o
  -1  19   7        124.01        126.47        30.80 o
   0  19   7        225.65        243.18        41.31 o
   1  19   7        342.96        314.08        42.94 o
   2  19   7        179.65        261.25        72.78 o
   3  19   7        192.24        237.99        75.35 o
   4  19   7        741.43        701.28       128.14 o
   5  19   7         56.45         71.48        67.16 o
   6  19   7          0.17         48.79        70.67 o
  -5  20   7        602.44        484.39       131.45 o
  -4  20   7        396.16        493.44        67.99 o
  -3  20   7         40.25         63.49        30.86 o
  -2  20   7         92.11         76.49        26.41 o
  -1  20   7         58.30         46.49        29.99 o
   0  20   7        171.69        205.00        32.17 o
   1  20   7          0.05        -20.38        20.38 o
   2  20   7          8.67        -13.15        57.22 o
   3  20   7         43.75         99.51        60.23 o
   4  20   7         35.54         40.32        85.40 o
   5  20   7       1210.28       1221.69       192.26 o
  -5  21   7         54.00        -45.21        57.24 o
  -4  21   7        142.67         80.00        57.05 o
  -3  21   7          0.80          5.00        26.45 o
  -2  21   7          6.66          8.33        50.09 o
  -1  21   7        689.44        616.39        62.90 o
   0  21   7       1433.58       1512.72        73.45 o
   1  21   7        132.74         84.67        32.61 o
   2  21   7        568.08        618.99       105.51 o
   3  21   7        110.66        149.63        68.85 o
   4  21   7        199.22        235.27        89.90 o
   5  21   7        375.75        416.04       127.17 o
  -5  22   7        447.58        693.62       147.67 o
  -4  22   7        329.95        351.67        69.98 o
  -3  22   7        291.06        303.08        44.77 o
  -2  22   7        224.20        228.56        41.62 o
  -1  22   7         96.59         42.00        29.71 o
   0  22   7        144.90        190.63        53.99 o
   1  22   7        135.79        150.36        37.03 o
   2  22   7          8.22         93.02        53.91 o
   3  22   7         54.46        -35.79        48.57 o
   4  22   7         54.24        151.84        88.74 o
   5  22   7        345.29        400.96       125.83 o
  -5  23   7          7.33        -56.88        67.90 o
  -4  23   7        142.36        102.91        48.91 o
  -3  23   7         34.70        -28.50        44.90 o
  -2  23   7         91.99         96.73        35.69 o
  -1  23   7         88.36        171.01        51.14 o
   0  23   7        319.57        317.07       101.41 o
   1  23   7        235.99        375.71       108.08 o
   2  23   7         12.43         73.81        82.30 o
   3  23   7          0.87        -30.73        62.76 o
   4  23   7         93.36        221.97        88.03 o
   5  23   7          0.70         43.80        94.40 o
  -4  24   7         22.34          9.26        68.60 o
  -3  24   7         77.32         86.41       104.59 o
  -2  24   7         71.44        110.68        77.17 o
  -1  24   7        234.22        345.36        71.92 o
   0  24   7        131.58        246.11        89.87 o
   1  24   7        839.57       1161.90       171.27 o
   2  24   7         88.97         69.42        44.34 o
   3  24   7        157.04        164.09        83.48 o
   4  24   7        122.45         -8.08        64.76 o
  -4  25   7         34.21         13.56        66.36 o
  -3  25   7        671.92        882.45       108.21 o
  -2  25   7       1312.70       1499.42       197.64 o
  -1  25   7          4.71        -26.33        42.15 o
   0  25   7         65.17        -73.00        73.00 o
   1  25   7          4.57        120.59        87.24 o
   2  25   7          4.23        166.84        98.94 o
   3  25   7        240.15        337.43        97.92 o
   4  25   7         13.42        140.91        73.50 o
  -1  26   7        528.82        720.37       100.71 o
   0  26   7        215.04         98.24        65.64 o
  -9   0   8          5.54        -60.78        60.78 o
  -8   0   8        241.15        126.22        55.32 o
  -7   0   8       1739.17       1778.39       132.71 o
  -6   0   8       1526.41       1468.28       158.33 o
  -5   0   8         13.37        -20.19        51.92 o
  -4   0   8      11757.77      11488.74       352.66 o
  -3   0   8        274.95        228.97        59.20 o
  -2   0   8      46306.14      46721.91       553.75 o
  -1   0   8       3243.31       3236.28       132.37 o
   0   0   8      28500.64      30081.39       399.97 o
   1   0   8       2628.39       2457.52       125.91 o
   2   0   8       7309.32       7440.16       235.14 o
   3   0   8       6461.20       6775.94       179.78 o
   4   0   8       2055.62       1941.03       104.44 o
   5   0   8        622.44        690.72       108.83 o
   6   0   8      14175.21      13996.75       464.75 o
   7   0   8        106.87        137.44        78.39 o
   8   0   8          6.54        102.60        68.40 o
   9   0   8         53.64        165.36        85.80 o
  -9   1   8         64.74         12.55        42.60 o
  -8   1   8         10.08         78.69        48.09 o
  -7   1   8          0.57         39.04        33.26 o
  -6   1   8         13.37         33.97        88.80 o
  -5   1   8         84.69         64.25        35.10 o
  -4   1   8        702.65        706.81        69.37 o
  -3   1   8         19.83          2.53        37.85 o
  -2   1   8       2977.06       2910.38       102.17 o
  -1   1   8         48.55         31.80        25.12 o
   0   1   8      16769.39      15873.07       337.75 o
   1   1   8          1.27        -10.82        22.06 o
   2   1   8       5110.53       5388.10       115.07 o
   3   1   8       1733.25       1689.77        64.01 o
   4   1   8       1755.97       1719.54        69.47 o
   5   1   8       5963.21       6275.66       205.73 o
   6   1   8       1226.73       1314.65       128.13 o
   7   1   8        186.90        201.27        54.64 o
   8   1   8       4396.15       4176.93       211.85 o
   9   1   8         58.32        207.71        67.29 o
  -9   2   8        220.90         98.05       119.06 o
  -8   2   8        438.80        371.20        65.66 o
  -7   2   8        392.39        340.29        53.77 o
  -6   2   8       2983.28       3041.22       158.73 o
  -5   2   8        119.84         91.59        52.79 o
  -4   2   8       1157.17       1071.01        82.14 o
  -3   2   8          0.11         26.82        43.20 o
  -2   2   8       3133.81       3084.21       104.44 o
  -1   2   8       1140.96       1091.49        32.67 o
   0   2   8       5586.59       5504.62       110.03 o
   1   2   8        701.38        534.96        45.87 o
   2   2   8         21.12         38.72        19.59 o
   3   2   8       9138.79       8933.76       159.50 o
   4   2   8         13.92        -18.24        18.24 o
   5   2   8       2950.70       2930.46       142.10 o
   6   2   8      14074.35      14369.00       334.17 o
   7   2   8        197.09        202.98        77.67 o
   8   2   8        262.22        549.26       189.40 o
   9   2   8         99.03        176.68        57.78 o
  -9   3   8        153.00         94.58        45.70 o
  -8   3   8          0.97          6.10        34.73 o
  -7   3   8          1.39         41.08        38.34 o
  -6   3   8         27.28          0.31        54.48 o
  -5   3   8         83.15         78.91        32.26 o
  -4   3   8       2800.18       3274.87       136.68 o
  -3   3   8         14.00         12.85        29.10 o
  -2   3   8        180.69        281.81        26.54 o
  -1   3   8        121.61        114.79        11.46 o
   0   3   8        567.04        627.29        37.96 o
   1   3   8       7454.00       7278.84       121.91 o
   2   3   8         46.50         18.94        28.75 o
   3   3   8       1772.94       1724.26        83.64 o
   4   3   8        524.18        472.31        35.62 o
   5   3   8       3127.97       3045.95       110.98 o
   6   3   8        101.19        208.31        83.75 o
   7   3   8        782.95       1000.47       102.38 o
   8   3   8        221.63        216.57       103.94 o
   9   3   8          0.61        -14.33        85.26 o
  -9   4   8          6.83        -49.80        76.43 o
  -8   4   8        102.21         34.59        48.16 o
  -7   4   8         73.96        100.14        38.16 o
  -6   4   8        585.07        577.98        94.18 o
  -5   4   8       1062.71       1030.04        87.94 o
  -4   4   8       6932.51       7442.11       203.48 o
  -3   4   8       1585.23       1637.21        89.87 o
  -2   4   8       3020.93       3668.06        72.04 o
  -1   4   8       3335.79       3209.31        48.72 o
   0   4   8        711.47        632.18        25.88 o
   1   4   8       1552.67       1637.82        79.08 o
   2   4   8        253.06        273.51        30.06 o
   3   4   8          1.86          8.34        13.35 o
   4   4   8        400.69        344.46        31.33 o
   5   4   8         61.74         16.34        21.43 o
   6   4   8       1390.95       1245.38       105.46 o
   7   4   8         12.34         -7.47        40.55 o
   8   4   8          0.03        -19.39        73.27 o
   9   4   8         79.19        208.31       110.51 o
  -9   5   8        610.46        912.84       172.07 o
  -8   5   8        254.02        325.85        57.72 o
  -7   5   8          2.10         -8.09        37.08 o
  -6   5   8        601.68        631.74       107.48 o
  -5   5   8         19.71         27.91        35.61 o
  -4   5   8       7661.92       7846.06       210.97 o
  -3   5   8         54.87         26.26        36.14 o
  -2   5   8      40399.62      42138.81       254.59 o
  -1   5   8        434.62        381.16        21.98 o
   0   5   8         24.31         27.43         9.77 o
   1   5   8      10161.32       9385.97       239.42 o
   2   5   8      12961.74      13198.09       170.25 o
   3   5   8       1087.31       1027.16        43.15 o
   4   5   8         18.91         25.88        16.24 o
   5   5   8        815.16        828.20        50.30 o
   6   5   8          1.60          3.28        33.75 o
   7   5   8       2161.69       2302.41       145.83 o
   8   5   8        327.75        340.94        70.79 o
  -8   6   8        115.00        302.63        71.47 o
  -7   6   8        269.82        294.64        49.24 o
  -6   6   8       2088.41       2212.95       170.31 o
  -5   6   8        326.20        180.85        55.41 o
  -4   6   8       5402.78       5761.34       347.81 o
  -3   6   8         81.13         77.79        15.91 o
  -2   6   8      13635.07      14832.49       135.42 o
  -1   6   8         39.60         49.63        11.43 o
   0   6   8       4435.18       4579.69        61.19 o
   1   6   8       2263.59       2174.29        86.51 o
   2   6   8        836.52        791.85        29.04 o
   3   6   8        767.44        791.63        36.40 o
   4   6   8        243.88        223.84        24.75 o
   5   6   8        810.67        773.70        47.88 o
   6   6   8        357.62        439.16        64.98 o
   7   6   8       1885.74       1800.63       136.80 o
   8   6   8         73.80        301.14       109.15 o
  -8   7   8        150.74        185.06        69.21 o
  -7   7   8         79.20         35.69        32.22 o
  -6   7   8        846.30        932.28        83.01 o
  -5   7   8        145.26        148.17        54.29 o
  -4   7   8         96.88         80.83        22.55 o
  -3   7   8         19.91         59.72        16.49 o
  -2   7   8        100.81         18.29        25.93 o
  -1   7   8        186.31        201.87        15.80 o
   0   7   8       1832.96       1675.52        38.17 o
   1   7   8       1883.28       1603.09        53.67 o
   2   7   8        887.45        888.98        59.48 o
   3   7   8       1042.51        935.47        37.70 o
   4   7   8       1910.77       1940.80        77.60 o
   5   7   8        503.90        582.34        40.72 o
   6   7   8        256.62        206.44        46.69 o
   7   7   8        435.69        435.48        68.72 o
   8   7   8        684.21        742.58       162.47 o
  -8   8   8         30.62         44.43        78.90 o
  -7   8   8        274.09        338.97        49.77 o
  -6   8   8         22.09         17.95        26.99 o
  -5   8   8          0.25        -15.83        43.21 o
  -4   8   8       3474.85       3557.51       137.03 o
  -3   8   8        209.01        158.93        21.15 o
  -2   8   8       8543.57       8712.90       137.70 o
  -1   8   8       2961.16       2968.31        58.70 o
   0   8   8        425.97        452.88        25.31 o
   1   8   8         15.28          3.20        15.25 o
   2   8   8       1592.01       1711.79        68.48 o
   3   8   8       1030.56        978.77        37.67 o
   4   8   8        897.99       1006.54        43.59 o
   5   8   8        263.57        264.88        28.75 o
   6   8   8         36.13         89.24        43.46 o
   7   8   8        524.41        396.85        68.59 o
   8   8   8         29.37        116.83        70.32 o
  -8   9   8         55.03         15.47        42.53 o
  -7   9   8        330.82        214.91        60.69 o
  -6   9   8        217.49        211.29        38.00 o
  -5   9   8         15.21          7.56        38.75 o
  -4   9   8       1571.89       1718.36        97.47 o
  -3   9   8         62.45         85.32        21.68 o
  -2   9   8         43.57         17.12        17.96 o
  -1   9   8          7.44          6.36        11.37 o
   0   9   8        272.37        283.44        22.37 o
   1   9   8       1928.08       1895.70        61.58 o
   2   9   8       3195.37       3128.93        93.54 o
   3   9   8         68.41         72.32        25.20 o
   4   9   8        353.52        403.78        29.21 o
   5   9   8        675.36        671.11        47.28 o
   6   9   8       2286.14       2542.00       191.32 o
   7   9   8         26.81         -0.95        82.07 o
   8   9   8        267.61        225.41       108.17 o
  -9  10   8         29.96        135.85        54.45 o
  -8  10   8         14.09         13.53        47.65 o
  -7  10   8         25.02         70.69        52.12 o
  -6  10   8       2170.78       2592.99       123.88 o
  -5  10   8         60.72         75.49        43.79 o
  -4  10   8        507.26        450.07        41.18 o
  -3  10   8        753.13        718.52        43.11 o
  -2  10   8         37.64         33.39        15.24 o
  -1  10   8       1688.57       1644.83        47.09 o
   0  10   8      11358.69      11263.41       125.19 o
   1  10   8         34.74         11.73        14.78 o
   2  10   8       2707.87       2676.28       126.92 o
   3  10   8       1338.28       1301.00        74.08 o
   4  10   8       1476.68       1407.12        47.05 o
   5  10   8        290.13        271.87        36.30 o
   6  10   8       1596.90       1713.33       188.96 o
   7  10   8         26.47         43.63        92.15 o
   8  10   8        229.47        471.36       135.49 o
  -8  11   8         15.50        -28.57        64.44 o
  -7  11   8         60.57         97.22        48.25 o
  -6  11   8         23.72         61.96        61.43 o
  -5  11   8         48.01         36.76        14.74 o
  -4  11   8        768.83        764.43        69.96 o
  -3  11   8         52.42         59.26        18.40 o
  -2  11   8          6.77         36.45        15.68 o
  -1  11   8        331.02        335.59        23.73 o
   0  11   8          7.71         -9.41        12.21 o
   1  11   8        334.35        395.31        31.27 o
   2  11   8       1598.05       1746.06        81.39 o
   3  11   8          3.29         49.03        23.62 o
   4  11   8        627.03        655.03        63.08 o
   5  11   8       1030.88       1098.64       102.88 o
   6  11   8         43.94        -46.01        58.50 o
   7  11   8        282.49        111.29        82.24 o
  -8  12   8         30.70        158.85        77.52 o
  -7  12   8         32.32         78.79        48.15 o
  -6  12   8       1110.78       1114.75       107.13 o
  -5  12   8          0.09        -17.44        18.32 o
  -4  12   8       1032.13        944.75        75.64 o
  -3  12   8        491.23        493.28        46.41 o
  -2  12   8        852.13        828.93        45.11 o
  -1  12   8        104.68        102.48        15.34 o
   0  12   8        861.34        952.03        40.18 o
   1  12   8       2111.55       2141.23       103.23 o
   2  12   8       1015.44       1042.82        64.38 o
   3  12   8         10.11          6.96        20.32 o
   4  12   8        309.32        324.25        39.49 o
   5  12   8        642.31        813.12       134.71 o
   6  12   8        184.92        121.84        78.13 o
   7  12   8         22.92        172.51        89.31 o
  -8  13   8         27.27         -0.85        45.53 o
  -7  13   8        230.19        241.64        58.63 o
  -6  13   8         46.31          4.53        38.93 o
  -5  13   8        355.93        345.28        74.10 o
  -4  13   8         47.79         40.82        11.90 o
  -3  13   8        226.00        197.64        25.89 o
  -2  13   8          1.86         18.45        13.75 o
  -1  13   8        890.62        858.65        37.84 o
   0  13   8       1101.32       1059.93        44.05 o
   1  13   8        225.70        214.32        39.17 o
   2  13   8        173.88        178.28        39.38 o
   3  13   8        345.44        357.28        47.42 o
   4  13   8        685.96        778.29        56.49 o
   5  13   8         92.19         50.44        59.05 o
   6  13   8         28.45         22.01        65.85 o
   7  13   8       1736.48       2045.94       252.95 o
  -7  14   8        229.79        176.30        52.12 o
  -6  14   8          3.75         33.81        73.45 o
  -5  14   8       1542.42       1459.65       117.45 o
  -4  14   8       1133.48       1121.52       124.88 o
  -3  14   8       4828.59       4117.29       429.66 o
  -2  14   8       5293.53       5157.84        95.67 o
  -1  14   8         23.23         18.79        13.10 o
   0  14   8         94.71        115.75        18.83 o
   1  14   8        523.66        426.13        51.90 o
   2  14   8       2188.72       2298.47        93.99 o
   3  14   8         37.88         55.60        16.35 o
   4  14   8          4.33        -22.89        46.85 o
   5  14   8         58.54         41.61        60.11 o
   6  14   8        342.38        236.35       100.18 o
   7  14   8          0.23        -98.29        98.29 o
  -7  15   8          0.65         49.01        42.49 o
  -6  15   8          0.13          6.08        38.95 o
  -5  15   8       1871.28       1997.03       135.59 o
  -4  15   8        546.50        531.23        88.31 o
  -3  15   8       4414.59       4326.59       229.76 o
  -2  15   8       2046.41       1984.30        80.39 o
  -1  15   8       4364.66       4008.33        83.34 o
   0  15   8       2670.07       2633.07        74.93 o
   1  15   8        673.90        689.93        91.21 o
   2  15   8        874.69        975.66       114.16 o
   3  15   8       1441.74       1379.78        66.74 o
   4  15   8         67.19         93.19        62.57 o
   5  15   8         41.07          9.50        67.19 o
   6  15   8         78.45         22.42        69.24 o
   7  15   8         38.54          8.26        64.81 o
  -6  16   8        295.08        264.17        70.61 o
  -5  16   8        445.36        450.81        69.31 o
  -4  16   8          0.07        -48.86        48.86 o
  -3  16   8      10500.56      10492.61       361.06 o
  -2  16   8       1021.00        957.18        83.07 o
  -1  16   8        250.06        280.19        26.93 o
   0  16   8       2476.27       2484.99        67.60 o
   1  16   8         33.32         45.25        13.28 o
   2  16   8       1491.31       1538.94        77.83 o
   3  16   8        612.83        697.64       112.69 o
   4  16   8          7.22         40.52        60.09 o
   5  16   8         19.83        -62.21        62.21 o
   6  16   8          2.31         14.72        66.81 o
  -6  17   8          0.59        -30.86        45.70 o
  -5  17   8       1089.62       1039.35       104.27 o
  -4  17   8        603.45        566.19        70.83 o
  -3  17   8         22.41         44.38        46.55 o
  -2  17   8        234.25        248.67        49.85 o
  -1  17   8       2723.92       2721.54        82.71 o
   0  17   8        323.45        342.84        30.80 o
   1  17   8       1044.26        930.75        96.65 o
   2  17   8          3.41         24.34        38.70 o
   3  17   8       2097.34       2164.05       199.15 o
   4  17   8        202.62        362.66       103.43 o
   5  17   8        623.65        577.76       130.00 o
   6  17   8        290.08        442.86       129.44 o
  -6  18   8        174.19        148.95        72.73 o
  -5  18   8        786.87        736.49       116.32 o
  -4  18   8         10.80         18.53        35.15 o
  -3  18   8       2829.09       2840.82       209.15 o
  -2  18   8        201.60        189.57        45.46 o
  -1  18   8        161.59        106.02        32.26 o
   0  18   8        238.35        235.08        27.37 o
   1  18   8       1260.08       1160.21       111.95 o
   2  18   8       1424.43       1449.09       150.86 o
   3  18   8          4.47         11.58        43.29 o
   4  18   8         11.66        109.49        70.43 o
   5  18   8        626.51        560.06       132.28 o
   6  18   8        435.73        514.04       139.09 o
  -6  19   8          4.51        -27.33        84.26 o
  -5  19   8         19.15         43.14        64.80 o
  -4  19   8        181.78        153.11        78.54 o
  -3  19   8        440.17        459.42        57.45 o
  -2  19   8        368.21        433.52        62.68 o
  -1  19   8          4.10         30.08        24.62 o
   0  19   8         65.36         31.06        24.54 o
   1  19   8         72.05         87.30        53.69 o
   2  19   8         24.68        159.16        64.24 o
   3  19   8         44.38         29.79        51.95 o
   4  19   8        301.92        257.58        86.04 o
   5  19   8         52.03        188.94        92.89 o
   6  19   8         16.73        124.61        73.37 o
  -5  20   8         13.83         61.54        61.97 o
  -4  20   8         81.82        124.38        42.96 o
  -3  20   8        294.82        284.30        47.94 o
  -2  20   8        531.34        566.74        60.12 o
  -1  20   8          4.55         11.92        29.39 o
   0  20   8         20.65         48.03        30.47 o
   1  20   8         38.61         58.41        26.02 o
   2  20   8        485.91        618.84       104.57 o
   3  20   8          6.41        -57.13        57.13 o
   4  20   8          7.40         50.04       100.47 o
   5  20   8        913.99        976.22       176.03 o
  -5  21   8         70.52        360.03       107.19 o
  -4  21   8         37.40         35.66        28.72 o
  -3  21   8        101.51        107.92        35.04 o
  -2  21   8         76.80        165.56        39.76 o
  -1  21   8       1632.92       1748.42       103.45 o
   0  21   8        461.16        528.34        46.82 o
   1  21   8         17.07         19.26        31.56 o
   2  21   8        291.28        398.00        90.81 o
   3  21   8         50.24        113.70        62.82 o
   4  21   8        490.70        458.72       109.05 o
   5  21   8        121.52         -2.04        71.04 o
  -5  22   8       1067.26       1004.79       183.25 o
  -4  22   8         29.24         79.53        50.08 o
  -3  22   8       1242.21       1321.38        93.24 o
  -2  22   8         45.47         38.53        27.19 o
  -1  22   8        165.31        153.45        43.48 o
   0  22   8        332.62        371.37       105.97 o
   1  22   8         16.48          4.37        38.90 o
   2  22   8        285.52        248.07        72.84 o
   3  22   8         87.46          8.54        50.70 o
   4  22   8        364.79        265.25        88.13 o
   5  22   8        109.51         21.05        63.43 o
  -4  23   8         13.91         54.90        79.41 o
  -3  23   8        476.04        405.35        76.67 o
  -2  23   8         34.90         44.97        48.83 o
  -1  23   8          1.91        -33.09        33.09 o
   0  23   8        536.20        580.41       117.47 o
   1  23   8          0.06          6.82        67.38 o
   2  23   8          0.97         -9.20        41.85 o
   3  23   8         60.54          9.37        56.89 o
   4  23   8        341.17        248.72        93.45 o
  -4  24   8         69.53        -11.47        49.24 o
  -3  24   8        805.08        639.65        87.30 o
  -2  24   8          1.47         13.99        45.77 o
  -1  24   8         58.51         -9.56        41.67 o
   0  24   8        215.54        205.13        66.24 o
   1  24   8        130.41        213.24        95.07 o
   2  24   8        128.99        134.42        41.36 o
   3  24   8          8.04        -15.92        58.99 o
   4  24   8          1.03         29.35        91.33 o
  -4  25   8          0.04        -22.04        57.30 o
  -3  25   8          3.17        -23.37        49.70 o
  -2  25   8          7.63        -60.95        66.63 o
  -1  25   8        729.79        769.77        77.95 o
   0  25   8         18.20         20.89        68.10 o
   1  25   8        168.79        229.23        98.96 o
   2  25   8          0.87         15.30        61.70 o
   3  25   8         17.76         33.38        51.95 o
   4  25   8        201.38        218.41       103.04 o
  -1  26   8        475.61        720.10       153.50 o
   0  26   8        202.95        138.51        79.92 o
  -9   1   9         75.00        142.83        50.83 o
  -8   1   9        286.45        287.32        65.12 o
  -7   1   9       2124.14       2306.15       108.35 o
  -6   1   9          4.37         20.91        40.99 o
  -5   1   9         36.17          4.09        31.39 o
  -4   1   9        213.52        140.25        35.54 o
  -3   1   9        989.25        939.49        69.17 o
  -2   1   9        646.05        665.92        54.52 o
  -1   1   9       3668.43       3657.36       103.32 o
   0   1   9        817.34        777.68        50.91 o
   1   1   9       1311.01       1344.85        71.48 o
   2   1   9       3224.41       3244.96       130.69 o
   3   1   9        109.42        221.27        31.04 o
   4   1   9        398.24        388.43        41.12 o
   5   1   9        450.54        517.88        65.91 o
   6   1   9       1149.99       1216.82       105.65 o
   7   1   9       1669.76       1711.84       182.59 o
   8   1   9       1221.55       1320.03       164.73 o
   9   1   9        149.81        137.95        74.98 o
  -9   2   9        193.97        108.13        41.43 o
  -8   2   9         35.44        -25.58        34.22 o
  -7   2   9        529.54        534.59       105.74 o
  -6   2   9          1.99         -8.79        41.84 o
  -5   2   9        498.10        433.19        61.68 o
  -4   2   9         55.21         22.19        28.72 o
  -3   2   9        454.55        445.14        52.47 o
  -2   2   9         99.22         98.53        14.23 o
  -1   2   9       9824.13       9590.67       133.81 o
   0   2   9        804.26        736.64        48.65 o
   1   2   9         21.03         47.92        37.69 o
   2   2   9       3638.58       3738.17       100.45 o
   3   2   9         50.16         20.35        20.23 o
   4   2   9       1901.30       2061.56        88.87 o
   5   2   9        933.13        992.15       111.41 o
   6   2   9          8.74        101.86        63.06 o
   7   2   9        361.38        361.70        71.38 o
   8   2   9         87.57         64.11        60.67 o
   9   2   9         93.26         53.83       107.38 o
  -9   3   9         29.58        -52.32        52.32 o
  -8   3   9         67.66        138.36        46.42 o
  -7   3   9        403.15        403.15        56.76 o
  -6   3   9        758.69        769.81        84.76 o
  -5   3   9         22.75         25.19        39.19 o
  -4   3   9         53.42         61.29        32.22 o
  -3   3   9       9795.04       9809.30       213.24 o
  -2   3   9        103.53         69.20        37.68 o
  -1   3   9      16665.26      16050.07        99.49 o
   0   3   9       1072.59        934.83        50.42 o
   1   3   9        135.29         86.03        24.47 o
   2   3   9       1568.11       1415.35        71.86 o
   3   3   9       1819.40       2068.99        80.29 o
   4   3   9       1693.93       1723.12        66.29 o
   5   3   9        516.61        487.77        49.40 o
   6   3   9         40.26         37.27        40.45 o
   7   3   9        657.70        634.08        84.20 o
   8   3   9       1037.12        800.84        98.10 o
   9   3   9        699.16        993.89       166.75 o
  -9   4   9          1.08        -23.04        61.71 o
  -8   4   9        189.88        254.63        53.03 o
  -7   4   9         42.41         75.06        36.08 o
  -6   4   9        108.93         54.07        35.42 o
  -5   4   9       1834.35       1993.95       161.00 o
  -4   4   9        529.17        601.38        63.96 o
  -3   4   9        461.88        464.93        52.05 o
  -2   4   9       6125.77       6336.22        95.37 o
  -1   4   9       1137.82       1038.49        28.92 o
   0   4   9        410.79        361.85        22.40 o
   1   4   9       8817.74       9093.21       173.94 o
   2   4   9       3277.94       3227.56        97.73 o
   3   4   9         92.34        101.98        25.87 o
   4   4   9       1380.95       1292.17        56.80 o
   5   4   9        378.81        409.44        44.37 o
   6   4   9        297.18        253.84        53.66 o
   7   4   9         48.34         39.59        39.96 o
   8   4   9       1254.09       1039.73       116.31 o
  -8   5   9        140.21        109.46        42.78 o
  -7   5   9        141.72        121.69        41.93 o
  -6   5   9          1.19        -13.49        52.27 o
  -5   5   9        386.48        400.22        59.32 o
  -4   5   9         86.92         94.94        37.44 o
  -3   5   9       6040.27       6602.33       103.85 o
  -2   5   9        513.28        499.37        33.12 o
  -1   5   9         92.75         94.27        12.72 o
   0   5   9         32.54         33.00        11.19 o
   1   5   9       2063.77       2172.13        54.54 o
   2   5   9         67.10         81.14        21.60 o
   3   5   9        494.19        459.95        30.48 o
   4   5   9       1058.31       1103.32        52.07 o
   5   5   9          1.93         -8.10        25.30 o
   6   5   9         97.91        126.65        43.08 o
   7   5   9        243.58        204.85        58.05 o
   8   5   9       1310.39       1216.81       122.98 o
  -8   6   9        323.96        502.60        89.37 o
  -7   6   9         10.94        -11.24        31.98 o
  -6   6   9        157.87        156.21        64.33 o
  -5   6   9        364.59        374.46        58.01 o
  -4   6   9         15.63          7.03        27.19 o
  -3   6   9      22250.69      23519.69       199.78 o
  -2   6   9       1914.63       2100.79        62.69 o
  -1   6   9      11900.45      12120.95       104.87 o
   0   6   9       5695.90       5545.67        71.54 o
   1   6   9         49.61         36.11        10.85 o
   2   6   9       2589.01       2555.77        80.03 o
   3   6   9       4177.79       4224.56        82.45 o
   4   6   9        592.56        591.13        37.80 o
   5   6   9        142.74        100.79        31.60 o
   6   6   9       1807.62       1966.69       177.41 o
   7   6   9          8.79        116.18        85.02 o
   8   6   9        547.69        668.05       144.82 o
  -8   7   9        214.75        256.13        66.65 o
  -7   7   9        343.85        393.59        59.41 o
  -6   7   9         18.76         16.40        46.63 o
  -5   7   9        174.19         70.43        44.20 o
  -4   7   9         12.83          8.29        22.35 o
  -3   7   9        192.42        185.16        23.72 o
  -2   7   9         36.98         25.87        16.11 o
  -1   7   9       4040.88       4076.56        61.94 o
   0   7   9       2046.99       2090.18        44.79 o
   1   7   9       2855.44       2781.66        72.02 o
   2   7   9       1945.99       2040.54        91.50 o
   3   7   9        103.39         90.20        15.09 o
   4   7   9        592.27        633.21        53.05 o
   5   7   9        389.58        402.27        34.98 o
   6   7   9        598.86        520.95        73.04 o
   7   7   9        157.09         72.28        56.11 o
   8   7   9         61.05        -65.24        65.24 o
  -8   8   9         47.17         61.69        57.37 o
  -7   8   9          4.24        -13.42        39.48 o
  -6   8   9        795.64        661.83       104.35 o
  -5   8   9        801.00        711.16       106.41 o
  -4   8   9        786.92        723.96        63.49 o
  -3   8   9        607.16        517.50        31.49 o
  -2   8   9         87.27         60.86        29.50 o
  -1   8   9        522.38        587.22        25.88 o
   0   8   9          0.37         11.78        12.80 o
   1   8   9        562.19        595.27        36.34 o
   2   8   9       8112.30       8131.81       152.41 o
   3   8   9       1395.21       1329.14        45.79 o
   4   8   9         65.69         67.46        20.88 o
   5   8   9          5.17         -0.71        18.22 o
   6   8   9        891.99       1088.90        96.24 o
   7   8   9       1563.99       1646.60       214.20 o
   8   8   9         98.92         45.91        83.82 o
  -8   9   9        862.85       1026.54       115.67 o
  -7   9   9       1155.21       1162.60       118.14 o
  -6   9   9          8.65         59.40        65.59 o
  -5   9   9         96.22        175.73        53.62 o
  -4   9   9       1345.53       1193.98        74.63 o
  -3   9   9        212.04        216.01        26.80 o
  -2   9   9        206.05        196.45        35.17 o
  -1   9   9       6448.33       6219.40        89.07 o
   0   9   9       5508.83       5225.27        94.07 o
   1   9   9       1416.45       1423.46        54.42 o
   2   9   9        681.42        686.83        41.49 o
   3   9   9          3.95         -3.88        23.73 o
   4   9   9       1929.59       1825.89        57.25 o
   5   9   9        473.72        543.58        37.19 o
   6   9   9        143.40        234.86        88.89 o
   7   9   9         31.79          5.12        61.90 o
   8   9   9        446.88        489.44       131.58 o
  -8  10   9         32.37        173.64        59.01 o
  -7  10   9          1.09         -3.92        39.26 o
  -6  10   9        424.46        538.11        73.87 o
  -5  10   9        197.61        289.05        72.84 o
  -4  10   9        175.68        206.09        51.42 o
  -3  10   9         98.09        105.99        20.92 o
  -2  10   9       1820.14       1704.50        65.51 o
  -1  10   9        539.60        491.17        27.55 o
   0  10   9         81.15         80.17        14.94 o
   1  10   9        436.18        397.82        32.43 o
   2  10   9        200.31        237.67        34.68 o
   3  10   9          0.55         -2.55        20.30 o
   4  10   9       1668.98       1458.94        72.45 o
   5  10   9        156.67        158.59        22.97 o
   6  10   9        374.95        469.79        65.39 o
   7  10   9       1566.72       1541.98       207.21 o
  -8  11   9         80.13         41.58        67.82 o
  -7  11   9         31.56         53.84        46.56 o
  -6  11   9       1150.65       1249.33       116.54 o
  -5  11   9        774.48        836.84       115.60 o
  -4  11   9        150.03        148.77        30.26 o
  -3  11   9        162.76        138.74        25.51 o
  -2  11   9         61.33         84.70        18.13 o
  -1  11   9       1464.73       1342.63        44.46 o
   0  11   9         33.08         29.77        14.56 o
   1  11   9        112.60        102.00        21.52 o
   2  11   9       3699.98       3685.75       123.97 o
   3  11   9         25.46         37.83        48.18 o
   4  11   9        622.52        640.94        60.14 o
   5  11   9         60.22         38.27        34.31 o
   6  11   9        809.03        849.32       153.10 o
   7  11   9         22.70         -9.15        62.05 o
  -8  12   9         28.62         98.28        52.01 o
  -7  12   9        344.33        275.63        61.87 o
  -6  12   9       1291.40       1266.39       116.28 o
  -5  12   9         36.07         82.84        49.69 o
  -4  12   9          0.82         28.34        21.24 o
  -3  12   9         26.91         -8.96        20.27 o
  -2  12   9        564.60        548.63        35.98 o
  -1  12   9        271.21        287.58        22.67 o
   0  12   9        196.60        220.08        21.54 o
   1  12   9       2190.03       2106.74        79.57 o
   2  12   9       1441.32       1387.48        79.21 o
   3  12   9        946.85        974.54        66.28 o
   4  12   9        784.98        791.56        64.27 o
   5  12   9        770.25        924.49       145.76 o
   6  12   9         77.31        136.65        80.13 o
   7  12   9         34.07        -32.78        76.40 o
  -8  13   9          9.38        129.77        67.64 o
  -7  13   9        173.17        124.71        41.13 o
  -6  13   9          1.81         26.76        43.40 o
  -5  13   9        337.80        326.68        74.14 o
  -4  13   9        188.61        148.58        22.98 o
  -3  13   9       1239.14       1271.66        79.00 o
  -2  13   9        788.54        759.10        49.61 o
  -1  13   9        564.60        561.88        31.52 o
   0  13   9        301.98        274.61        24.10 o
   1  13   9         72.59         61.97        19.88 o
   2  13   9        443.59        495.20        66.87 o
   3  13   9        254.41        285.26        36.79 o
   4  13   9          8.70         62.88        56.68 o
   5  13   9        491.43        569.06       128.75 o
   6  13   9        630.86        649.36       132.84 o
   7  13   9        230.27        214.50       111.42 o
  -7  14   9          5.00         74.15        50.21 o
  -6  14   9        270.17        353.32        67.93 o
  -5  14   9          1.15         31.52        46.09 o
  -4  14   9        402.96        506.10        83.66 o
  -3  14   9      12315.78      11761.09       274.06 o
  -2  14   9      10184.13       9769.56       142.62 o
  -1  14   9       4324.18       4131.68        83.96 o
   0  14   9          0.30         -5.43        13.57 o
   1  14   9         49.91         89.99        24.29 o
   2  14   9       1213.88       1229.52        74.86 o
   3  14   9        382.33        352.92        60.92 o
   4  14   9        451.67        397.72       104.83 o
   5  14   9        191.24        162.04        87.03 o
   6  14   9       1501.67       1728.76       215.59 o
   7  14   9         11.52        146.44       108.86 o
  -7  15   9        368.55        302.66        97.18 o
  -6  15   9        604.45        619.68        84.72 o
  -5  15   9        353.76        320.43        67.50 o
  -4  15   9        511.70        467.25        87.49 o
  -3  15   9       3941.19       3659.21       183.08 o
  -2  15   9        622.51        612.10        36.83 o
  -1  15   9        284.40        311.23        25.78 o
   0  15   9        841.92        809.50        38.45 o
   1  15   9        462.67        478.65        83.96 o
   2  15   9        322.68        387.01        79.78 o
   3  15   9        603.27        666.08        51.78 o
   4  15   9        491.98        463.14       104.78 o
   5  15   9        158.86        189.53        90.68 o
   6  15   9        269.85        280.07       114.17 o
  -7  16   9        179.87        166.28        65.69 o
  -6  16   9         43.26         76.10       113.43 o
  -5  16   9       1729.87       1916.27       223.65 o
  -4  16   9        669.44        569.29        93.43 o
  -3  16   9       3374.68       3500.49       216.63 o
  -2  16   9       4852.62       4766.13       108.92 o
  -1  16   9      10629.45      10474.08       138.20 o
   0  16   9       6917.60       6872.70       111.96 o
   1  16   9       2014.64       1942.99       152.19 o
   2  16   9        813.88        862.30        63.20 o
   3  16   9        137.49         90.62        48.18 o
   4  16   9        240.16        110.92        67.10 o
   5  16   9         95.29        160.89        89.15 o
   6  16   9        387.37        391.58       116.94 o
  -6  17   9        254.16        258.88        77.93 o
  -5  17   9        653.42        671.74        85.17 o
  -4  17   9        870.40        782.02       106.31 o
  -3  17   9         22.06        116.82        39.23 o
  -2  17   9        353.99        402.98        49.36 o
  -1  17   9         40.80         69.16        30.68 o
   0  17   9       2316.12       2411.82        69.10 o
   1  17   9        800.96        930.71       108.90 o
   2  17   9        140.71        116.72        55.81 o
   3  17   9        496.79        518.25       102.76 o
   4  17   9        494.26        553.31       116.66 o
   5  17   9        204.02        315.49       107.18 o
   6  17   9        418.46        298.04       112.14 o
  -6  18   9         64.03         73.03        38.09 o
  -5  18   9         15.12         49.20        75.17 o
  -4  18   9        822.89        809.18        86.80 o
  -3  18   9       1558.13       1657.46       114.82 o
  -2  18   9         40.10          4.05        66.25 o
  -1  18   9       2652.03       2527.67        82.60 o
   0  18   9        130.39        140.83        43.77 o
   1  18   9        369.31        353.25        68.56 o
   2  18   9          3.25         -8.84        53.57 o
   3  18   9        122.61         69.00        50.08 o
   4  18   9        466.35        341.46        98.87 o
   5  18   9         36.68         -1.87        73.32 o
   6  18   9         11.13         58.81        92.63 o
  -6  19   9          5.39        -23.00        67.10 o
  -5  19   9         21.37         40.41        57.67 o
  -4  19   9       1991.45       2229.40       146.79 o
  -3  19   9         21.72        -34.78        40.25 o
  -2  19   9        418.10        548.18        71.29 o
  -1  19   9        335.62        397.37        46.79 o
   0  19   9        660.50        636.95        68.20 o
   1  19   9         61.26         47.74        40.57 o
   2  19   9         32.49          6.28        37.97 o
   3  19   9        484.24        452.25       101.88 o
   4  19   9        142.98        169.06        74.47 o
   5  19   9         23.04        166.55        99.98 o
  -5  20   9        135.73        123.63        83.67 o
  -4  20   9         14.67         24.46        36.82 o
  -3  20   9          4.68        -24.08        30.96 o
  -2  20   9        341.91        305.81        88.92 o
  -1  20   9        140.28        118.13        45.68 o
   0  20   9        365.54        411.39        58.07 o
   1  20   9          6.20        -19.86        47.23 o
   2  20   9          9.18        -23.46        50.62 o
   3  20   9         41.83        -36.43        42.53 o
   4  20   9         62.23        140.04        74.10 o
   5  20   9        277.02        181.40        85.22 o
  -5  21   9          2.11        -41.64        81.17 o
  -4  21   9         36.24         45.42        29.55 o
  -3  21   9          0.05         71.00        33.82 o
  -2  21   9        162.68        135.23        37.30 o
  -1  21   9        334.13        337.42        50.32 o
   0  21   9          6.78         -4.07        30.65 o
   1  21   9        438.95        485.56        65.44 o
   2  21   9        159.15        116.71        65.00 o
   3  21   9         28.58        -53.46        67.54 o
   4  21   9          0.34         29.14        49.55 o
   5  21   9        286.66        282.69        91.99 o
  -5  22   9        142.72         25.93        44.97 o
  -4  22   9         73.82        214.07        62.30 o
  -3  22   9        172.46         98.83        88.47 o
  -2  22   9       1353.50       1376.54        93.15 o
  -1  22   9        232.97        334.46        64.05 o
   0  22   9        236.68        286.53        80.66 o
   1  22   9        181.92        238.59       132.93 o
   2  22   9        262.63        279.11        79.51 o
   3  22   9        623.00        751.45       128.04 o
   4  22   9          2.25         38.79        53.54 o
   5  22   9          0.45         52.97        66.98 o
  -4  23   9          4.00        -29.58        68.70 o
  -3  23   9        685.43        691.81        71.87 o
  -2  23   9         40.63         76.06        36.41 o
  -1  23   9          0.59         93.29        33.92 o
   0  23   9          0.22         41.05        58.16 o
   1  23   9          5.73        134.07        79.52 o
   2  23   9         46.46        -31.61        45.29 o
   3  23   9          4.99         21.03        40.83 o
   4  23   9        204.03        229.57        97.88 o
  -4  24   9        563.61        762.20       104.06 o
  -3  24   9        349.00        606.26        87.73 o
  -2  24   9         14.62         -4.03        35.78 o
  -1  24   9        102.22        129.16       161.40 o
   0  24   9         51.02        252.94        95.69 o
   1  24   9        557.54        751.81       141.53 o
   2  24   9         65.47         56.31        84.58 o
   3  24   9        463.05        669.22       122.01 o
   4  24   9          7.44         56.09        52.30 o
  -4  25   9        955.68       1155.46       185.97 o
  -3  25   9          0.00        -12.91        36.82 o
  -2  25   9        259.85        294.33        95.12 o
  -1  25   9         33.72         43.75        58.79 o
   0  25   9        982.10       1060.58       161.51 o
   1  25   9         55.35         72.14        70.92 o
   2  25   9          0.23         26.60        71.12 o
   4  25   9         35.15         -2.04        60.11 o
  -1  26   9       1325.20       1607.16       210.05 o
   0  26   9        130.11         91.15        71.79 o
  -9   0  10          0.33         73.60        56.80 o
  -8   0  10       3501.40       3999.66       298.27 o
  -7   0  10        726.16        731.55       136.33 o
  -6   0  10        850.08        873.77       133.16 o
  -5   0  10        740.03        604.67       102.67 o
  -4   0  10       4597.86       4390.36       229.80 o
  -3   0  10        394.06        409.52        67.91 o
  -2   0  10      29453.39      29163.79       468.72 o
  -1   0  10       1648.47       1663.97       105.99 o
   0   0  10      13243.69      13305.66       271.30 o
   1   0  10        333.64        343.57        63.13 o
   2   0  10       7720.08       8258.80       260.32 o
   3   0  10      27841.64      28883.26       400.63 o
   4   0  10       2882.42       3172.31       198.91 o
   5   0  10         53.25        116.89        59.38 o
   6   0  10        755.67        761.30       122.23 o
   7   0  10        159.31        166.62        82.44 o
   8   0  10       3256.63       2684.13       250.90 o
   9   0  10        990.95        984.03       170.31 o
  -9   1  10        248.82        392.72        80.76 o
  -8   1  10          1.92         28.40        34.98 o
  -7   1  10        120.95        149.81        72.99 o
  -6   1  10       1556.11       1574.79       118.84 o
  -5   1  10         54.04          9.77        35.14 o
  -4   1  10       2503.10       2575.72       126.03 o
  -3   1  10         54.69         57.54        31.56 o
  -2   1  10       1210.81        979.17        66.45 o
  -1   1  10        258.17        237.45        27.94 o
   0   1  10        552.71        656.03        47.76 o
   1   1  10       2208.43       2125.26        92.99 o
   2   1  10       4707.25       4984.88       133.21 o
   3   1  10        351.24        340.43        33.37 o
   4   1  10         94.63        129.80        36.95 o
   5   1  10        942.16        874.67        84.17 o
   6   1  10         48.96         33.86        40.09 o
   7   1  10       2176.17       2304.25       153.54 o
   8   1  10         74.00        169.56        60.51 o
   9   1  10          2.87        -22.73        50.29 o
  -9   2  10        345.83        325.64        72.34 o
  -8   2  10        109.97         77.65        37.93 o
  -7   2  10       1081.69       1076.26       110.87 o
  -6   2  10        194.89        199.79        73.22 o
  -5   2  10         45.79         29.42        91.43 o
  -4   2  10       2561.56       2410.91       122.55 o
  -3   2  10        307.36        281.99        44.74 o
  -2   2  10        575.90        504.77        49.65 o
  -1   2  10       2090.35       1895.18        65.10 o
   0   2  10      14631.25      14278.67       262.61 o
   1   2  10       3352.17       3566.97       116.05 o
   2   2  10        173.37        184.70        27.50 o
   3   2  10       3055.46       2964.19       100.36 o
   4   2  10       1147.27       1234.89        72.49 o
   5   2  10        141.29        150.85        47.16 o
   6   2  10        562.74        409.36        89.76 o
   7   2  10       2249.90       2328.13       152.74 o
   8   2  10       5789.57       5431.00       277.68 o
   9   2  10         99.53         94.15        96.52 o
  -9   3  10        548.35        749.52       149.37 o
  -8   3  10         63.10        117.87        69.85 o
  -7   3  10        221.61        321.29       143.68 o
  -6   3  10        195.54        172.94        51.51 o
  -5   3  10        238.97        188.41        45.38 o
  -4   3  10       1096.40        999.93        79.18 o
  -3   3  10        238.75        243.87        38.94 o
  -2   3  10      26997.91      29925.58       406.67 o
  -1   3  10        207.39        197.15        18.68 o
   0   3  10        845.03       1056.92        56.01 o
   1   3  10      15824.25      15587.45       194.20 o
   2   3  10        657.49        736.29        48.00 o
   3   3  10       2417.20       2546.86        90.65 o
   4   3  10        145.10        101.44        28.07 o
   5   3  10       3649.66       3739.70       124.78 o
   6   3  10         15.82         -1.91        35.79 o
   7   3  10        346.77        309.21        63.23 o
   8   3  10       1016.61        949.93       111.16 o
   9   3  10          3.59        111.08        72.82 o
  -9   4  10         19.98         90.63        85.78 o
  -8   4  10        168.01        140.71        86.40 o
  -7   4  10         59.28        154.48        97.97 o
  -6   4  10        147.84        170.43        63.34 o
  -5   4  10        137.74        126.89        45.28 o
  -4   4  10        878.20        787.46       108.12 o
  -3   4  10        185.25        178.30        21.34 o
  -2   4  10      11163.56      12468.47       152.20 o
  -1   4  10         26.96         44.20        13.80 o
   0   4  10      18293.09      19627.86       176.09 o
   1   4  10       6269.74       6052.75       104.37 o
   2   4  10       1634.09       1716.41        69.72 o
   3   4  10       1129.37       1292.73        66.87 o
   4   4  10        665.43        705.87        52.05 o
   5   4  10        461.66        449.10        46.16 o
   6   4  10          0.26        -13.64        42.77 o
   7   4  10        127.60        109.13        47.00 o
   8   4  10        313.07        116.33        62.82 o
  -8   5  10         32.39         41.38        30.72 o
  -7   5  10         29.62         15.56        43.09 o
  -6   5  10       1912.14       2001.66       192.43 o
  -5   5  10         54.87         60.27        35.14 o
  -4   5  10       2135.11       2221.79       190.92 o
  -3   5  10         30.26          9.10        16.56 o
  -2   5  10      15334.35      17081.75       177.92 o
  -1   5  10       2648.43       2777.78        50.34 o
   0   5  10      16004.07      16832.65       129.14 o
   1   5  10      11546.24      11287.09       163.80 o
   2   5  10        179.24        170.39        28.07 o
   3   5  10       2239.33       2202.55       111.59 o
   4   5  10       2649.07       2689.64        80.19 o
   5   5  10       4124.22       4295.39       130.44 o
   6   5  10        445.30        593.91        74.94 o
   7   5  10       1588.15       1790.77       138.11 o
   8   5  10        247.64        151.92        64.70 o
  -8   6  10        184.79        200.64        63.15 o
  -7   6  10         60.84         48.97        34.47 o
  -6   6  10        229.94        273.30        74.28 o
  -5   6  10        251.41        235.01        47.93 o
  -4   6  10        976.65        859.53        55.32 o
  -3   6  10         17.96         27.68        15.78 o
  -2   6  10       9733.12      10728.23       141.93 o
  -1   6  10         35.42         65.69        12.69 o
   0   6  10      21989.79      24121.74       154.90 o
   1   6  10       1200.68       1314.53        44.19 o
   2   6  10       1056.30       1044.24        56.20 o
   3   6  10       1263.87       1279.57        48.42 o
   4   6  10          1.53         10.13        17.55 o
   5   6  10         47.08         56.49        24.05 o
   6   6  10       1414.91       1482.23       112.44 o
   7   6  10        571.79        655.17       181.27 o
   8   6  10          0.76         91.00        79.19 o
  -8   7  10          4.00         17.61        67.93 o
  -7   7  10         38.50         25.52        31.88 o
  -6   7  10        899.59        841.87       125.18 o
  -5   7  10          0.47         35.73        43.19 o
  -4   7  10        237.78        133.80        46.53 o
  -3   7  10        645.09        699.09        36.10 o
  -2   7  10       1918.27       2282.33        67.15 o
  -1   7  10       2792.43       3010.16        52.51 o
   0   7  10       1281.69       1322.26        37.38 o
   1   7  10       2356.72       2240.94        57.91 o
   2   7  10        793.31        721.87        23.15 o
   3   7  10        329.52        284.78        23.79 o
   4   7  10        816.15        821.67        43.63 o
   5   7  10        325.90        359.51        34.28 o
   6   7  10         83.82        160.84       102.04 o
   7   7  10          7.37         66.07        44.23 o
   8   7  10          0.06        -62.53        71.70 o
  -8   8  10        160.30        182.55        62.69 o
  -7   8  10         73.80        127.96        39.28 o
  -6   8  10        454.77        351.79        86.81 o
  -5   8  10         73.12         44.40        46.20 o
  -4   8  10       3532.69       3580.16       136.80 o
  -3   8  10        345.34        339.01        29.83 o
  -2   8  10       3740.28       3676.30        84.81 o
  -1   8  10        487.63        416.51        22.94 o
   0   8  10       1595.53       1899.15        44.40 o
   1   8  10       1528.03       1499.32        57.10 o
   2   8  10        169.33        174.32        27.36 o
   3   8  10       2406.24       2113.00        74.69 o
   4   8  10        110.97        115.86        18.97 o
   5   8  10        250.13        265.52        34.58 o
   6   8  10        547.50        701.92       204.11 o
   7   8  10         50.50        136.12        55.20 o
   8   8  10         14.45         50.58        67.90 o
  -8   9  10         87.98        289.98       135.97 o
  -7   9  10         44.88         91.43        54.04 o
  -6   9  10       1318.06       1307.54       153.23 o
  -5   9  10         89.82         46.09        44.80 o
  -4   9  10         60.00         28.04        34.98 o
  -3   9  10        472.25        469.07        48.12 o
  -2   9  10       1330.74       1394.59        54.08 o
  -1   9  10        263.53        213.67        19.54 o
   0   9  10         56.52         73.69        14.59 o
   1   9  10        916.42        903.91        50.83 o
   2   9  10       2288.04       2416.25       104.61 o
   3   9  10       1017.69       1040.44       107.44 o
   4   9  10         74.05         80.99        18.55 o
   5   9  10         80.57         57.65        17.62 o
   6   9  10         56.82        171.93        53.79 o
   7   9  10       1478.26       1574.46       208.76 o
   8   9  10        152.44         38.72        62.43 o
  -8  10  10        471.15        569.99        84.32 o
  -7  10  10        190.81        194.05        61.80 o
  -6  10  10        834.84        942.97        79.79 o
  -5  10  10         89.73         63.77        51.62 o
  -4  10  10       5814.91       5704.64       132.38 o
  -3  10  10         34.14         41.35        22.03 o
  -2  10  10        694.76        692.33        39.84 o
  -1  10  10         79.15         72.45        14.33 o
   0  10  10          1.52         21.14        13.12 o
   1  10  10        559.10        558.56        38.63 o
   2  10  10        509.91        514.65        50.68 o
   3  10  10        343.48        325.60        45.19 o
   4  10  10        161.48        163.82        17.99 o
   5  10  10        307.45        356.47        44.70 o
   6  10  10         27.34        111.88       121.41 o
   7  10  10        453.50        521.66       134.98 o
  -8  11  10          0.09         22.83        53.91 o
  -7  11  10        177.38        156.91        51.63 o
  -6  11  10          3.40        -22.91        48.30 o
  -5  11  10         11.86        -53.27        53.27 o
  -4  11  10        445.04        454.63        99.02 o
  -3  11  10        246.85        180.25        66.77 o
  -2  11  10          3.89         12.56        14.81 o
  -1  11  10        885.83        904.51        38.07 o
   0  11  10        739.29        725.78        38.33 o
   1  11  10       4346.55       4479.44       116.49 o
   2  11  10         77.94        134.32        42.30 o
   3  11  10        706.26        721.72        61.33 o
   4  11  10       1998.75       2132.46       106.93 o
   5  11  10         45.36         -8.58        48.98 o
   6  11  10          6.23        -20.65        59.53 o
   7  11  10         43.46        -83.06        83.06 o
  -8  12  10        201.39        135.87        96.22 o
  -7  12  10        200.85        114.62        44.15 o
  -6  12  10        214.60        382.71        90.26 o
  -5  12  10         14.23         86.59        53.19 o
  -4  12  10       1098.16       1088.94        66.67 o
  -3  12  10        935.98        937.18        61.14 o
  -2  12  10          4.64         -1.08        18.26 o
  -1  12  10        123.80        105.25        19.47 o
   0  12  10       1323.34       1301.14        51.56 o
   1  12  10         17.82         40.87        21.13 o
   2  12  10        699.93        755.41        60.87 o
   3  12  10         55.17         30.13        24.70 o
   4  12  10       1198.04       1374.03        86.24 o
   5  12  10        571.15        458.22       115.74 o
   6  12  10          5.85        103.84        76.89 o
   7  12  10         87.03        124.42        81.88 o
  -8  13  10        411.45        272.29        91.51 o
  -7  13  10         62.39         51.26        41.83 o
  -6  13  10        303.90        297.85        95.09 o
  -5  13  10        177.42         95.09        58.72 o
  -4  13  10        146.79        143.50        26.06 o
  -3  13  10       2737.58       2526.31       120.69 o
  -2  13  10        610.68        598.64        35.79 o
  -1  13  10         48.03         47.12        16.12 o
   0  13  10         14.17         -3.95        26.14 o
   1  13  10        882.34        928.82        67.82 o
   2  13  10        107.13        114.53        31.84 o
   3  13  10          0.15         26.57        23.38 o
   4  13  10        309.80        330.15        80.80 o
   5  13  10          0.36         53.58        63.30 o
   6  13  10        311.38        304.83       121.74 o
   7  13  10          0.96         31.79        69.16 o
  -8  14  10        230.18        190.59        62.72 o
  -7  14  10        269.94        374.57        74.17 o
  -6  14  10        260.78        291.17        64.88 o
  -5  14  10        453.95        492.01        98.16 o
  -4  14  10        452.52        491.14        91.88 o
  -3  14  10        516.42        505.87        71.16 o
  -2  14  10       7980.68       7836.63       160.80 o
  -1  14  10       4029.11       4257.69        86.81 o
   0  14  10       1545.08       1514.01        57.86 o
   1  14  10         60.56         60.99        27.87 o
   2  14  10        113.93        160.65        34.89 o
   3  14  10       3913.83       4055.30       135.73 o
   4  14  10        526.02        442.96        98.65 o
   5  14  10          0.10         37.81        57.86 o
   6  14  10        162.86        215.09       107.45 o
   7  14  10          5.46         23.77        73.28 o
  -7  15  10        125.00        163.94        72.47 o
  -6  15  10        439.62        468.67        76.42 o
  -5  15  10         57.40        203.78        66.32 o
  -4  15  10        762.83        839.32       110.62 o
  -3  15  10       4857.60       4636.93       145.71 o
  -2  15  10        917.12        935.47        52.46 o
  -1  15  10          3.12          6.03        23.06 o
   0  15  10       2925.99       2719.44        79.17 o
   1  15  10        413.22        359.57        45.26 o
   2  15  10        208.60        265.67        41.50 o
   3  15  10          0.15        -13.47        47.27 o
   4  15  10        556.39        423.47       103.62 o
   5  15  10        931.94        996.04       159.33 o
   6  15  10         19.60         50.29        81.14 o
  -7  16  10        183.07        165.21        69.02 o
  -6  16  10        133.68        129.39        51.63 o
  -5  16  10        558.90        678.78       114.32 o
  -4  16  10        872.28        870.56       117.20 o
  -3  16  10        265.79        260.85        49.24 o
  -2  16  10         68.78         55.42        19.19 o
  -1  16  10      12865.04      12637.53       155.84 o
   0  16  10       1492.19       1496.88        56.30 o
   1  16  10        159.75        117.64        28.75 o
   2  16  10        135.07        148.13        84.46 o
   3  16  10          2.30         -5.78        50.71 o
   4  16  10        286.03        282.75        94.34 o
   5  16  10        329.25        337.32        95.95 o
   6  16  10        550.63        671.56       145.91 o
  -6  17  10         34.57         42.52        51.53 o
  -5  17  10          4.02          3.88        70.61 o
  -4  17  10        803.81        758.13       114.13 o
  -3  17  10        198.89        210.60        50.72 o
  -2  17  10         13.18         25.63        30.58 o
  -1  17  10        145.86        131.46        21.07 o
   0  17  10        241.26        216.12        24.78 o
   1  17  10       6867.12       6907.93       187.68 o
   2  17  10        481.02        432.20        89.49 o
   3  17  10       1279.78       1309.66       160.94 o
   4  17  10          1.72         78.22        63.85 o
   5  17  10        735.10        918.39       154.57 o
   6  17  10         34.35        100.47        76.07 o
  -6  18  10        186.83        259.25       138.85 o
  -5  18  10        550.52        552.64       108.67 o
  -4  18  10        471.29        478.20        88.66 o
  -3  18  10         12.20         29.35        32.38 o
  -2  18  10        209.02        143.40        37.04 o
  -1  18  10       2778.36       2553.67       102.71 o
   0  18  10       2355.34       2622.35       130.58 o
   1  18  10       1791.96       1702.94       155.01 o
   2  18  10        104.37        133.61        44.47 o
   3  18  10        979.58       1095.08       144.34 o
   4  18  10         57.23        -39.04        53.98 o
   5  18  10          0.24         58.89        72.13 o
   6  18  10        115.18        274.82       107.13 o
  -5  19  10        584.31        482.26        92.31 o
  -4  19  10        202.06        228.91        69.42 o
  -3  19  10        222.38        158.19        72.08 o
  -2  19  10        260.48        231.18        54.87 o
  -1  19  10        115.17         74.12        46.83 o
   0  19  10        209.49        257.21        51.56 o
   1  19  10         34.61         42.94        42.32 o
   2  19  10        271.94        172.21        52.60 o
   3  19  10          0.08        -38.00        51.56 o
   4  19  10        107.79         19.63        50.88 o
   5  19  10          6.71        301.14       111.91 o
  -5  20  10         27.41         24.70        80.77 o
  -4  20  10         29.35         51.64        32.28 o
  -3  20  10          1.56         49.71        53.95 o
  -2  20  10         94.41         61.49        39.60 o
  -1  20  10       1365.61       1233.00       112.38 o
   0  20  10         63.67         60.87        32.00 o
   1  20  10          2.24         42.43        41.48 o
   2  20  10        304.69        198.13        63.31 o
   3  20  10          7.99         12.12        49.88 o
   4  20  10        452.10        501.11       118.87 o
   5  20  10          1.38         80.24        74.48 o
  -5  21  10         48.85        205.70        94.81 o
  -4  21  10        133.75        208.09        42.78 o
  -3  21  10        854.38        976.60        81.41 o
  -2  21  10         83.49        183.16        45.40 o
  -1  21  10        532.81        611.89        86.84 o
   0  21  10        122.09        144.61        48.98 o
   1  21  10        178.81        191.81        44.70 o
   2  21  10        785.21        853.22       128.05 o
   3  21  10        120.19         44.87        47.37 o
   4  21  10         50.53        152.03        81.33 o
   5  21  10         81.47         91.74        63.69 o
  -5  22  10        102.24        108.46        53.04 o
  -4  22  10         53.47        120.31        55.27 o
  -3  22  10         49.33         84.45        33.28 o
  -2  22  10         28.66         -7.77        31.41 o
  -1  22  10        756.72        777.22        71.83 o
   0  22  10         23.75         75.75        61.41 o
   1  22  10         85.69        117.97        42.78 o
   2  22  10         89.07        230.47        80.22 o
   3  22  10        899.73        779.54       131.66 o
   4  22  10          0.82        -26.44        67.85 o
   5  22  10          2.78         92.04        72.48 o
  -4  23  10         10.26          1.58        55.58 o
  -3  23  10         16.94         -9.92        36.73 o
  -2  23  10         86.16        126.52        37.80 o
  -1  23  10         98.00        159.98        43.35 o
   0  23  10          9.65         19.00        54.98 o
   1  23  10          1.21         80.18        61.37 o
   2  23  10        284.80        388.60        92.28 o
   3  23  10          0.12        -65.61        65.61 o
   4  23  10        158.36        200.62       105.57 o
  -4  24  10         13.93        -49.75       128.28 o
  -3  24  10        186.52        127.44        67.55 o
  -2  24  10         69.78         65.23        34.27 o
  -1  24  10        480.40        543.80        76.78 o
   0  24  10        137.03        -36.62        70.88 o
   1  24  10         57.30         84.90        66.76 o
   2  24  10         41.91        100.38        93.72 o
   3  24  10          8.59        -57.76        57.76 o
   4  24  10         38.62          9.39        64.18 o
  -4  25  10          0.57        115.84        97.76 o
  -3  25  10         65.87         45.43       208.18 o
  -2  25  10        110.17        103.39        70.87 o
  -1  25  10         69.55        146.27        37.23 o
   0  25  10          0.17        -72.72        72.72 o
   1  25  10        673.28        565.61       127.12 o
   4  25  10         36.63        -11.73        76.20 o
  -1  26  10        176.58         85.83        59.31 o
   0  26  10        151.75        231.84        83.71 o
  -9   1  11         31.32         54.87       101.05 o
  -8   1  11        141.08        145.86        45.51 o
  -7   1  11        489.68        555.49        82.77 o
  -6   1  11          1.62         48.96        41.29 o
  -5   1  11       5000.14       4832.99       188.88 o
  -4   1  11         90.18         74.84        37.25 o
  -3   1  11       2363.08       2225.65       107.84 o
  -2   1  11        880.86        899.55        65.97 o
  -1   1  11        778.81        744.21        44.90 o
   0   1  11        203.39        162.90        32.09 o
   1   1  11        517.29        528.39        53.33 o
   2   1  11        300.92        240.06        32.75 o
   3   1  11        481.16        487.85        40.53 o
   4   1  11        355.05        328.74        53.15 o
   5   1  11        218.00        269.48        55.94 o
   6   1  11          9.37        -38.19        38.19 o
   7   1  11        139.59        100.70        45.19 o
   8   1  11        534.32        544.10        90.91 o
   9   1  11         23.09        -13.16       118.51 o
  -9   2  11        294.66        352.83        75.02 o
  -8   2  11         15.89         -0.98        39.96 o
  -7   2  11       1410.93       1591.32       220.26 o
  -6   2  11        236.11        149.67       100.77 o
  -5   2  11       5112.46       4979.57       193.88 o
  -4   2  11         79.25         91.40        34.14 o
  -3   2  11       8207.18       8517.21       206.47 o
  -2   2  11         84.31         61.12        15.20 o
  -1   2  11       5037.68       5859.40       114.43 o
   0   2  11       1351.58       1312.16        69.16 o
   1   2  11        522.61        543.08        54.12 o
   2   2  11          5.90        -36.67        36.67 o
   3   2  11        162.47        157.02        30.01 o
   4   2  11        354.76        312.51        74.21 o
   5   2  11       1846.13       1600.11       112.53 o
   6   2  11        328.80        340.81        62.36 o
   7   2  11          9.48        -11.34        42.20 o
   8   2  11         82.53        227.55        81.47 o
   9   2  11        286.41        383.35        77.75 o
  -9   3  11        196.35        179.82       105.31 o
  -8   3  11         37.49          6.20        49.54 o
  -7   3  11        115.00         77.22        47.68 o
  -6   3  11        133.79        124.18        45.48 o
  -5   3  11         14.46         29.47        34.76 o
  -4   3  11         83.97        111.04        38.70 o
  -3   3  11        592.03        601.45        34.23 o
  -2   3  11          2.91         10.40        11.35 o
  -1   3  11       4650.29       4756.32        75.90 o
   0   3  11       3083.95       3286.36       102.53 o
   1   3  11       2942.73       3014.47        90.91 o
   2   3  11       3188.50       3197.62        98.87 o
   3   3  11        130.07        182.69        32.19 o
   4   3  11        612.79        623.16        68.66 o
   5   3  11       3823.03       3930.98       128.47 o
   6   3  11       1671.53       1731.67       125.39 o
   7   3  11        362.38        334.30        69.69 o
   8   3  11         25.89         55.55        45.26 o
  -8   4  11         43.44         47.56        49.53 o
  -7   4  11        332.38        335.78       107.89 o
  -6   4  11        360.09        311.32        82.33 o
  -5   4  11       4591.24       4717.21       188.45 o
  -4   4  11        808.98        778.94        73.60 o
  -3   4  11       7410.91       7552.28       118.12 o
  -2   4  11       1705.17       1636.01        47.34 o
  -1   4  11        247.40        281.93        20.26 o
   0   4  11       5680.72       5855.34       102.67 o
   1   4  11      10056.52      10382.24       199.38 o
   2   4  11        252.37        293.18        34.61 o
   3   4  11          0.26         10.50        21.98 o
   4   4  11       2409.06       2416.37        79.50 o
   5   4  11         22.99         60.24        28.35 o
   6   4  11        224.41        220.33       106.87 o
   7   4  11          5.16         65.73        53.18 o
   8   4  11        329.39        326.64        65.15 o
  -8   5  11        246.36        249.31        62.19 o
  -7   5  11         97.80         83.27        74.53 o
  -6   5  11        183.22        238.44       108.14 o
  -5   5  11        601.50        611.24        72.70 o
  -4   5  11          4.88        -10.20        20.18 o
  -3   5  11          8.35         24.08        12.38 o
  -2   5  11         85.20         89.57        15.90 o
  -1   5  11      17903.80      19373.22       149.00 o
   0   5  11        360.95        390.16        25.45 o
   1   5  11        928.83       1116.81        58.49 o
   2   5  11       2109.24       2191.28        98.34 o
   3   5  11         27.44          5.85        27.08 o
   4   5  11         10.26         51.93        17.00 o
   5   5  11        731.49        699.98        55.37 o
   6   5  11        106.40         89.55        46.47 o
   7   5  11          8.54         10.69        42.82 o
   8   5  11          1.88         58.16        88.53 o
  -8   6  11         46.82         45.73        50.07 o
  -7   6  11        160.49        192.67        53.02 o
  -6   6  11        322.64        341.94        90.28 o
  -5   6  11       1980.52       1806.50       120.05 o
  -4   6  11         15.82         12.89        16.52 o
  -3   6  11        128.91        190.25        24.83 o
  -2   6  11        182.00        194.71        20.33 o
  -1   6  11      13870.32      14959.28       122.02 o
   0   6  11        567.59        672.91        29.27 o
   1   6  11        221.36        282.95        23.76 o
   2   6  11         82.68         67.77        21.38 o
   3   6  11        107.36        114.75        26.37 o
   4   6  11       2240.70       2295.33        74.35 o
   5   6  11          6.09         13.62        21.61 o
   6   6  11         77.93         80.63        48.68 o
   7   6  11          1.38         42.43        46.37 o
   8   6  11         57.29         91.47        84.64 o
  -8   7  11          1.56        -43.23        77.25 o
  -7   7  11         10.01         62.44        39.55 o
  -6   7  11         99.16        117.29        67.84 o
  -5   7  11       1029.03        909.65        63.17 o
  -4   7  11        864.02        793.40        55.03 o
  -3   7  11        542.81        571.04        36.99 o
  -2   7  11       1367.63       1537.25        50.29 o
  -1   7  11        558.46        654.15        27.48 o
   0   7  11        319.05        313.11        21.17 o
   1   7  11        600.20        606.18        26.27 o
   2   7  11          6.33          8.76         8.54 o
   3   7  11         30.90         18.06        25.29 o
   4   7  11          2.51         17.87        16.84 o
   5   7  11         34.59         63.42        23.91 o
   6   7  11          5.32          1.57        35.12 o
   7   7  11        311.68        343.52        65.82 o
   8   7  11        172.82        260.14        91.68 o
  -8   8  11         82.24         58.40        58.31 o
  -7   8  11          4.56         -0.34        32.96 o
  -6   8  11        100.85        192.47        84.21 o
  -5   8  11       1358.54       1306.76        92.84 o
  -4   8  11         31.25         74.95        26.65 o
  -3   8  11         13.44         28.50        23.07 o
  -2   8  11       1445.78       1318.38        47.38 o
  -1   8  11        295.28        394.97        22.91 o
   0   8  11       3786.97       3994.37        67.29 o
   1   8  11       2588.42       2903.24        53.22 o
   2   8  11        236.63        191.62        38.62 o
   3   8  11        123.62        104.11        14.40 o
   4   8  11       6223.45       6298.03       112.38 o
   5   8  11        773.85        852.38        65.73 o
   6   8  11        775.50        858.93        90.35 o
   7   8  11         42.05        133.62        50.73 o
   8   8  11        118.34         70.49        73.43 o
  -8   9  11        486.16        705.32       106.54 o
  -7   9  11         31.32         66.26        43.00 o
  -6   9  11       1126.34       1138.84       150.44 o
  -5   9  11         61.89        117.19        57.96 o
  -4   9  11        461.75        499.14        45.03 o
  -3   9  11       2989.46       3071.71        98.85 o
  -2   9  11        520.86        517.71        31.63 o
  -1   9  11          7.87         16.03        11.16 o
   0   9  11         12.56         15.48        10.21 o
   1   9  11         53.52         26.82        17.67 o
   2   9  11       3244.99       3173.37       124.06 o
   3   9  11        103.10        120.88        34.22 o
   4   9  11        821.80        768.07        37.88 o
   5   9  11          0.13         33.00        31.53 o
   6   9  11       1310.59       1364.87       125.90 o
   7   9  11         32.78        -39.53        73.01 o
  -8  10  11          3.91          7.71        56.53 o
  -7  10  11        132.57        204.77        61.70 o
  -6  10  11          0.03         13.96        49.25 o
  -5  10  11         29.66          1.79        57.21 o
  -4  10  11       2105.65       1916.64        80.37 o
  -3  10  11        508.25        543.88        64.24 o
  -2  10  11         52.24         31.62        18.70 o
  -1  10  11        567.10        576.81        30.88 o
   0  10  11         40.05         32.26        13.56 o
   1  10  11        336.57        344.79        46.19 o
   2  10  11        342.27        291.55        40.59 o
   3  10  11         52.85         32.42        22.33 o
   4  10  11        171.42        168.56        32.79 o
   5  10  11         39.67         72.19        48.99 o
   6  10  11          0.64        100.08        65.61 o
   7  10  11         17.00        -77.92        77.92 o
  -8  11  11        453.93        458.55       108.99 o
  -7  11  11        275.09        420.74        87.84 o
  -6  11  11         21.00        -15.28        56.06 o
  -5  11  11        543.81        585.22       103.63 o
  -4  11  11        401.81        378.48        47.77 o
  -3  11  11       2735.62       2698.18       108.20 o
  -2  11  11        187.53        167.65        20.97 o
  -1  11  11       1330.82       1238.86        45.11 o
   0  11  11        197.05        220.74        23.72 o
   1  11  11         72.97         91.28        29.56 o
   2  11  11       2187.91       2065.80       101.98 o
   3  11  11         60.31         48.91        27.02 o
   4  11  11        191.13        170.32        34.70 o
   5  11  11        403.16        475.28        61.12 o
   6  11  11        477.24        407.22       121.63 o
   7  11  11         42.84         14.14        67.50 o
  -8  12  11         22.76          3.42        54.43 o
  -7  12  11         15.38        -34.87        50.64 o
  -6  12  11        993.09        943.32       134.53 o
  -5  12  11        349.37        421.84        92.12 o
  -4  12  11       3932.92       3779.47       129.13 o
  -3  12  11         93.56        120.95        28.46 o
  -2  12  11        319.18        256.79        25.26 o
  -1  12  11        454.45        414.50        28.58 o
   0  12  11         22.17         37.24        28.13 o
   1  12  11         47.76        111.92        52.67 o
   2  12  11       3102.93       3081.98       164.29 o
   3  12  11        447.66        442.85        50.83 o
   4  12  11       1687.08       1699.56       116.35 o
   5  12  11         24.53        -40.00        61.83 o
   6  12  11        128.14          9.82        57.09 o
   7  12  11        630.58        648.44       137.61 o
  -8  13  11          3.64         90.18        71.65 o
  -7  13  11        208.73        201.68        51.70 o
  -6  13  11        394.69        378.82        89.29 o
  -5  13  11        570.34        643.61       114.18 o
  -4  13  11         73.83         92.80        58.54 o
  -3  13  11       1795.33       1817.93        87.73 o
  -2  13  11       2460.52       2427.12        70.16 o
  -1  13  11       8178.70       8149.38       118.32 o
   0  13  11        105.80         83.03        21.57 o
   1  13  11         26.64         38.80        36.47 o
   2  13  11       3647.63       3505.91       133.56 o
   3  13  11         49.35         83.91        28.55 o
   4  13  11        129.69        116.43        67.45 o
   5  13  11        230.15        283.64        92.92 o
   6  13  11         35.82         21.16        70.10 o
   7  13  11        205.89        222.43       120.52 o
  -8  14  11        157.31        273.17        84.58 o
  -7  14  11          0.15        -34.70        79.78 o
  -6  14  11          0.59         58.17        54.90 o
  -5  14  11        104.65        119.19        65.47 o
  -4  14  11         10.85         64.56        50.77 o
  -3  14  11         11.73          4.93        20.61 o
  -2  14  11       1795.61       1840.34        62.48 o
  -1  14  11       7574.76       7308.75       114.28 o
   0  14  11       8453.84       7974.37       161.27 o
   1  14  11       1450.25       1329.96        81.99 o
   2  14  11          0.04         -2.36        20.86 o
   3  14  11        637.16        702.79        61.70 o
   4  14  11       1264.37       1164.17       158.01 o
   5  14  11        145.99        175.94        81.03 o
   6  14  11          6.10         -5.85        57.88 o
  -7  15  11          0.32        -71.98        71.98 o
  -6  15  11         37.08         30.05        41.65 o
  -5  15  11        329.79        209.03        65.72 o
  -4  15  11        591.43        585.83       100.05 o
  -3  15  11       3039.59       3202.94       151.75 o
  -2  15  11       1218.36       1228.76        52.90 o
  -1  15  11       8200.63       8044.42       122.89 o
   0  15  11       1580.51       1498.06        59.68 o
   1  15  11        306.35        421.92       119.16 o
   2  15  11        261.27        258.42        38.46 o
   3  15  11          1.46         75.19        59.51 o
   4  15  11        136.34        103.68        69.98 o
   5  15  11         72.12        118.64        63.88 o
   6  15  11         19.29         45.40        59.14 o
  -7  16  11          6.58        -12.12        51.81 o
  -6  16  11        225.18        217.39        81.39 o
  -5  16  11       1707.80       1741.47       171.19 o
  -4  16  11          0.32         55.22        42.49 o
  -3  16  11        865.41        895.96        87.34 o
  -2  16  11       2161.43       2066.74        77.88 o
  -1  16  11       3109.47       3141.48        79.07 o
   0  16  11        420.47        411.58        31.00 o
   1  16  11       9403.32       9280.92       222.74 o
   2  16  11       4114.49       4116.81       147.40 o
   3  16  11        840.69       1029.54       140.58 o
   4  16  11        384.57        585.40       120.86 o
   5  16  11        177.96        147.67        87.46 o
   6  16  11        176.31         95.24        79.70 o
  -6  17  11        320.50        378.81        73.29 o
  -5  17  11         17.99        169.18        58.51 o
  -4  17  11         97.05        160.12        74.93 o
  -3  17  11        414.05        327.01        59.92 o
  -2  17  11        461.03        417.46        50.43 o
  -1  17  11       2520.32       2457.90        71.82 o
   0  17  11        496.80        487.16        61.17 o
   1  17  11        709.51        835.23        71.33 o
   2  17  11        619.73        497.36        92.96 o
   3  17  11        192.40        306.73        94.03 o
   4  17  11        103.28        123.14        93.58 o
   5  17  11        495.52        367.46       103.77 o
   6  17  11         56.10         49.58        83.98 o
  -6  18  11          0.60        -22.46        49.65 o
  -5  18  11         90.63         -1.65        34.97 o
  -4  18  11        643.97        455.12       128.02 o
  -3  18  11         63.57         87.63        66.74 o
  -2  18  11       1166.40       1142.10        80.54 o
  -1  18  11       1325.29       1235.95        74.17 o
   0  18  11        582.64        692.90        70.86 o
   1  18  11        778.14        858.23       112.81 o
   2  18  11        383.36        194.17        61.19 o
   3  18  11       1268.29       1280.82       157.49 o
   4  18  11          0.26        134.02        78.69 o
   5  18  11          7.15         46.90        65.61 o
  -5  19  11        180.90        202.10        56.16 o
  -4  19  11          0.26        216.01        70.04 o
  -3  19  11        227.74        309.54        59.97 o
  -2  19  11       1612.77       1631.44       119.78 o
  -1  19  11          0.63         38.22        26.57 o
   0  19  11        518.25        605.00        72.59 o
   1  19  11       1501.51       1809.30       163.18 o
   2  19  11        711.63        572.57       103.56 o
   3  19  11         77.10         30.53        43.34 o
   4  19  11         96.98        149.60        71.48 o
   5  19  11        166.80          7.90        60.15 o
  -5  20  11         51.68         22.99        53.37 o
  -4  20  11       1059.79       1164.47        91.28 o
  -3  20  11        245.83        418.42        67.05 o
  -2  20  11        200.85        233.91        59.63 o
  -1  20  11        792.70        784.71        87.84 o
   0  20  11          0.05         37.40        36.00 o
   1  20  11        107.06         73.66        49.77 o
   2  20  11        521.93        563.60       108.57 o
   3  20  11         10.88         -0.53        54.57 o
   4  20  11         65.84         69.81        62.08 o
   5  20  11        141.50        222.67       101.48 o
  -5  21  11         97.71        149.09        62.66 o
  -4  21  11          3.81        -37.14        52.62 o
  -3  21  11         11.06          8.77        45.47 o
  -2  21  11        115.56         82.13        41.37 o
  -1  21  11        202.01        196.47        53.20 o
   0  21  11        232.53        334.52        58.63 o
   1  21  11        213.49        224.68       121.32 o
   2  21  11         86.73        160.16        57.73 o
   3  21  11        294.98        351.79        93.22 o
   4  21  11         18.46         51.80        58.98 o
   5  21  11         16.83         -2.45        71.66 o
  -5  22  11         16.15         60.70        50.94 o
  -4  22  11        420.63        456.74        59.41 o
  -3  22  11         17.30         -2.62        31.19 o
  -2  22  11        572.83        598.03        77.67 o
  -1  22  11        108.73        118.62        50.13 o
   0  22  11        193.45        274.70        97.87 o
   1  22  11        347.51        419.38       117.01 o
   2  22  11         48.24        262.56        75.14 o
   3  22  11        104.05        195.04        80.70 o
   4  22  11         38.90         17.95        71.52 o
  -4  23  11         41.72         49.59        70.30 o
  -3  23  11        966.07        967.29        86.07 o
  -2  23  11         19.97         48.22        32.83 o
  -1  23  11        229.39        199.12        62.09 o
   0  23  11         92.55        -53.17        63.93 o
   1  23  11         10.29        -64.52        64.52 o
   2  23  11         64.25         79.50        53.09 o
   3  23  11         53.20        -27.21        56.04 o
   4  23  11        147.01        314.30       111.57 o
  -4  24  11         16.17         22.46        87.14 o
  -3  24  11        525.41        690.40        93.14 o
  -2  24  11         36.01         52.80        30.44 o
  -1  24  11         54.08         16.46        64.13 o
   0  24  11         37.81         11.64        61.50 o
   1  24  11          1.37         -9.26        56.66 o
   2  24  11         60.63        119.12        89.81 o
   3  24  11        387.57        613.84       127.72 o
   4  24  11          1.01         -1.37        64.88 o
  -3  25  11          4.46         71.32        48.95 o
  -2  25  11        507.34        657.15       135.00 o
  -1  25  11       1309.98       1493.46       143.18 o
   0  25  11        235.94        307.20       102.76 o
   1  25  11        109.08        312.08        97.02 o
  -1  26  11        639.53        612.03        91.49 o
  -9   0  12        666.17        786.47       148.63 o
  -8   0  12       5005.79       4741.40       237.50 o
  -7   0  12        779.21        786.99       142.13 o
  -6   0  12       1652.43       1577.22       174.31 o
  -5   0  12        302.01        307.23        84.32 o
  -4   0  12       1125.15       1032.34       119.73 o
  -3   0  12        355.21        393.51        73.13 o
  -2   0  12      12372.04      13648.02       341.08 o
  -1   0  12       3864.52       3893.90       172.60 o
   0   0  12        400.98        471.35        67.00 o
   1   0  12       7179.19       7206.02       250.58 o
   2   0  12       4153.40       4401.54       205.95 o
   3   0  12      13363.50      13928.84       615.22 o
   4   0  12        920.22        903.87       112.55 o
   5   0  12      11542.75      12119.32       424.77 o
   6   0  12       1348.07       1424.89       165.14 o
   7   0  12        456.44        338.00        95.90 o
   8   0  12       1718.56       1665.31       198.01 o
   9   0  12          0.06        165.00        82.87 o
  -9   1  12          1.46        -48.24        48.24 o
  -8   1  12       1932.50       2016.20       110.30 o
  -7   1  12         61.80         43.55        52.27 o
  -6   1  12        522.35        591.48        78.94 o
  -5   1  12          8.49         43.62        48.07 o
  -4   1  12       6716.98       6671.31       205.61 o
  -3   1  12        109.82         98.05        46.70 o
  -2   1  12       3622.48       3716.60       128.98 o
  -1   1  12        743.83        781.46        47.49 o
   0   1  12        402.37        336.14        41.99 o
   1   1  12        365.24        329.21        47.30 o
   2   1  12       1965.82       2372.37        89.62 o
   3   1  12       2276.31       2389.32        97.83 o
   4   1  12        984.61        838.79        84.07 o
   5   1  12        126.67        118.76        41.39 o
   6   1  12         36.85        -43.44        43.44 o
   7   1  12        409.44        391.76        70.41 o
   8   1  12        380.73        394.82        78.38 o
   9   1  12        458.71        354.98        78.79 o
  -9   2  12         21.77         93.54        45.47 o
  -8   2  12       2933.37       3297.11       159.52 o
  -7   2  12          0.59         -6.29        50.08 o
  -6   2  12       2520.09       2296.25       163.80 o
  -5   2  12        145.26        116.68        45.24 o
  -4   2  12       2964.21       2851.42       136.24 o
  -3   2  12        148.78        142.86        19.29 o
  -2   2  12        416.49        367.93        20.28 o
  -1   2  12       2377.96       2496.49        79.53 o
   0   2  12       6517.28       6446.90       148.75 o
   1   2  12       5024.24       4945.28       161.64 o
   2   2  12         15.67         51.10        24.88 o
   3   2  12        607.93        543.47        50.12 o
   4   2  12       1113.11       1171.70        90.49 o
   5   2  12        226.10        229.39       104.19 o
   6   2  12        174.31        179.76        69.36 o
   7   2  12        745.35        852.15        96.01 o
   8   2  12        372.17         69.74       111.50 o
   9   2  12         33.75        177.33        93.71 o
  -9   3  12          7.78         17.20        74.63 o
  -8   3  12         93.22         65.27        38.25 o
  -7   3  12       1135.62       1082.80       109.09 o
  -6   3  12       1703.28       1875.33       131.82 o
  -5   3  12          2.89        -10.96        36.13 o
  -4   3  12        482.68        519.14       106.74 o
  -3   3  12        453.11        412.88        30.19 o
  -2   3  12         43.95          5.51        11.32 o
  -1   3  12        170.81        151.80        19.75 o
   0   3  12      19609.76      21428.72       262.15 o
   1   3  12       6864.23       6927.20       143.57 o
   2   3  12         93.98         99.55        26.59 o
   3   3  12       6509.88       6773.97       162.68 o
   4   3  12         16.39          0.73        36.68 o
   5   3  12        284.82        178.58        51.55 o
   6   3  12         13.54        -24.09        35.56 o
   7   3  12         50.63         19.55        45.34 o
   8   3  12         43.99        127.60        55.52 o
  -8   4  12          8.25         38.34        39.00 o
  -7   4  12          0.05        -12.05        46.93 o
  -6   4  12        496.13        577.32        77.27 o
  -5   4  12          8.29         48.15        37.32 o
  -4   4  12        950.89       1029.13        84.96 o
  -3   4  12        569.76        527.43        36.30 o
  -2   4  12          0.26          3.34        11.65 o
  -1   4  12        434.60        529.05        29.08 o
   0   4  12       3517.10       4065.30        91.84 o
   1   4  12         19.44         38.08        20.39 o
   2   4  12       5610.66       6519.04       142.63 o
   3   4  12        399.81        378.56        42.15 o
   4   4  12          0.14         22.39        60.28 o
   5   4  12        216.78        222.78        37.84 o
   6   4  12       1494.62       1584.32       121.31 o
   7   4  12        179.65        160.96        48.65 o
   8   4  12        255.60        175.75        59.51 o
  -8   5  12          1.21        -12.89        34.12 o
  -7   5  12        138.35        180.99        85.73 o
  -6   5  12       1484.39       1567.65       121.62 o
  -5   5  12        189.19        185.74        57.34 o
  -4   5  12       2563.32       2380.27        86.95 o
  -3   5  12        206.91        234.14        28.38 o
  -2   5  12        319.99        334.67        24.12 o
  -1   5  12       3510.07       3615.94        78.88 o
   0   5  12      16917.93      20014.50       162.27 o
   1   5  12        477.48        516.37        36.55 o
   2   5  12       1648.94       1588.04        72.85 o
   3   5  12       4281.95       4165.80       121.71 o
   4   5  12       2032.59       2089.41        85.14 o
   5   5  12        194.30        184.12        34.71 o
   6   5  12        309.37        244.98        53.59 o
   7   5  12        485.96        439.99        74.87 o
   8   5  12        189.84        160.78        94.21 o
  -8   6  12         26.23         38.11        55.63 o
  -7   6  12         53.47         80.76        68.63 o
  -6   6  12       1858.24       1930.85       137.80 o
  -5   6  12        446.63        389.20        43.40 o
  -4   6  12         19.60          4.96        17.37 o
  -3   6  12         61.06         44.15        22.99 o
  -2   6  12         52.52         26.37        14.12 o
  -1   6  12        351.80        362.37        24.29 o
   0   6  12         16.23          4.21        11.72 o
   1   6  12        177.81        195.97        24.10 o
   2   6  12       3151.23       3419.15       104.02 o
   3   6  12         52.63         31.08        26.44 o
   4   6  12        606.34        576.12        40.04 o
   5   6  12        210.67        223.43        34.50 o
   6   6  12         54.58          1.72        37.66 o
   7   6  12        419.69        519.25        78.62 o
   8   6  12        368.05        524.61       133.01 o
  -8   7  12        996.27       1090.49       125.52 o
  -7   7  12         29.21         18.50        58.83 o
  -6   7  12        825.69        949.47       136.82 o
  -5   7  12        319.97        245.36        34.56 o
  -4   7  12         99.78        132.06        32.13 o
  -3   7  12        112.63        132.49        28.03 o
  -2   7  12       2072.72       1975.80        56.82 o
  -1   7  12         34.07          3.69        12.18 o
   0   7  12       8146.56       9032.86       168.64 o
   1   7  12        278.46        255.75        19.86 o
   2   7  12       2564.54       2731.14        70.17 o
   3   7  12       3279.72       3089.82        74.83 o
   4   7  12        486.30        544.85        37.88 o
   5   7  12         18.71         32.83        20.99 o
   6   7  12        170.28        187.20        69.01 o
   7   7  12        482.64        530.03       188.48 o
   8   7  12       1019.00       1025.75       175.46 o
  -8   8  12        429.56        459.41       124.14 o
  -7   8  12         21.26         -5.75        56.63 o
  -6   8  12         69.29         98.52        65.38 o
  -5   8  12        341.57        254.07        70.76 o
  -4   8  12         95.83        110.54        24.81 o
  -3   8  12        310.47        313.44        37.23 o
  -2   8  12       1225.49       1179.37        46.07 o
  -1   8  12        687.31        656.30        27.90 o
   0   8  12        122.10        112.71        15.13 o
   1   8  12       1238.54       1234.65        38.78 o
   2   8  12          5.18         34.26        28.26 o
   3   8  12       1568.58       1439.72       106.60 o
   4   8  12        259.55        288.53        52.28 o
   5   8  12       2017.81       2137.27        87.16 o
   6   8  12         83.67        156.64        50.01 o
   7   8  12          0.27        -19.26       144.72 o
  -8   9  12         45.15         65.05        58.51 o
  -7   9  12         61.15        -64.01        64.01 o
  -6   9  12       1071.75        959.07       139.63 o
  -5   9  12        167.20        131.20        62.08 o
  -4   9  12        915.30        817.14        60.12 o
  -3   9  12        630.08        663.01        51.42 o
  -2   9  12       1308.13       1304.32        49.00 o
  -1   9  12        140.81        150.13        16.99 o
   0   9  12        418.82        528.10        26.48 o
   1   9  12         37.20         66.88        20.16 o
   2   9  12       2705.72       2774.84       120.06 o
   3   9  12         28.49         53.29        41.99 o
   4   9  12        123.40        127.03        16.82 o
   5   9  12         51.98         47.03        30.23 o
   6   9  12         90.33         63.82        32.99 o
   7   9  12          0.20         14.25        72.19 o
  -8  10  12        288.66        198.30        78.73 o
  -7  10  12          5.77        -58.29        59.81 o
  -6  10  12         14.34         75.10        49.37 o
  -5  10  12          0.32        -49.26        49.26 o
  -4  10  12       4587.41       4397.96       122.04 o
  -3  10  12         24.48         41.57        24.43 o
  -2  10  12       1107.67       1139.74        46.75 o
  -1  10  12          3.62          5.31        12.68 o
   0  10  12        349.47        357.28        29.48 o
   1  10  12       1103.44       1044.14        53.85 o
   2  10  12       2291.80       2197.29       108.28 o
   3  10  12         74.28         45.48        31.99 o
   4  10  12        465.08        403.14        25.44 o
   5  10  12        132.53        203.64        78.10 o
   6  10  12        578.74        552.84        75.09 o
   7  10  12        323.75        534.72       126.68 o
  -8  11  12        434.88        381.14       100.91 o
  -7  11  12        399.85        269.17        69.73 o
  -6  11  12        233.55        276.31        80.76 o
  -5  11  12        183.45        222.64        74.78 o
  -4  11  12        811.02        817.66        67.08 o
  -3  11  12         77.97         54.26        25.74 o
  -2  11  12        776.98        840.25        40.38 o
  -1  11  12        368.36        335.26        26.05 o
   0  11  12       2344.79       2255.38       119.91 o
   1  11  12       1873.01       1873.22       145.32 o
   2  11  12         24.77         42.01        27.23 o
   3  11  12       3974.38       4092.78       179.56 o
   4  11  12        399.66        393.65        52.09 o
   5  11  12        676.58        706.83        74.20 o
   6  11  12        160.76        111.82        72.13 o
   7  11  12         84.92         85.56        87.83 o
  -8  12  12        301.92        260.51        94.11 o
  -7  12  12        201.42        367.29       113.39 o
  -6  12  12        313.02        490.59       102.16 o
  -5  12  12        105.27         83.64        57.40 o
  -4  12  12       1754.18       1641.26        90.36 o
  -3  12  12        372.37        371.65        39.71 o
  -2  12  12          6.92         18.05        14.71 o
  -1  12  12        350.37        325.01        31.35 o
   0  12  12        481.63        457.29        32.98 o
   1  12  12        418.49        416.44        52.21 o
   2  12  12       1157.14       1188.71        83.45 o
   3  12  12       1022.11        975.32        78.01 o
   4  12  12        354.73        328.68        49.99 o
   5  12  12         25.15        -54.75        54.75 o
   6  12  12       1160.28       1578.45       202.60 o
   7  12  12        218.52        350.65       118.18 o
  -8  13  12         25.83        111.11        71.41 o
  -7  13  12        156.78        208.83        59.68 o
  -6  13  12       1986.01       2051.53       205.02 o
  -5  13  12        206.13        255.60        76.62 o
  -4  13  12       1601.69       1658.71       164.37 o
  -3  13  12         37.50         24.44        19.14 o
  -2  13  12        628.96        653.71        39.20 o
  -1  13  12       5024.85       4985.52       118.99 o
   0  13  12        292.95        326.33        36.10 o
   1  13  12        442.05        497.07        53.48 o
   2  13  12        217.32        161.75        38.35 o
   3  13  12         54.91        103.04        28.69 o
   4  13  12        637.73        812.44       135.45 o
   5  13  12         11.35        -56.07        63.14 o
   6  13  12        152.18         94.14        73.40 o
   7  13  12          2.52         47.85        78.87 o
  -8  14  12          9.18         18.07        49.48 o
  -7  14  12         89.31        112.74        64.43 o
  -6  14  12        133.21         60.47        52.20 o
  -5  14  12        462.83        364.42        81.49 o
  -4  14  12          0.45         19.90        47.31 o
  -3  14  12       1614.31       1503.30        72.62 o
  -2  14  12       3311.19       3278.08        83.71 o
  -1  14  12       6875.59       6638.84       144.88 o
   0  14  12       1007.02        983.78        48.15 o
   1  14  12       1761.38       1881.51       102.05 o
   2  14  12        217.78        218.30        87.64 o
   3  14  12        758.02        747.04        66.01 o
   4  14  12        617.53        529.06       110.14 o
   5  14  12        902.57       1023.54       158.88 o
   6  14  12         17.97        -17.13        63.71 o
  -7  15  12         81.64         38.21        46.19 o
  -6  15  12        135.44        106.92        61.16 o
  -5  15  12         21.52        -40.53        43.32 o
  -4  15  12        127.04        113.88        58.93 o
  -3  15  12        753.11        743.35        77.46 o
  -2  15  12       1328.74       1361.70        63.83 o
  -1  15  12       5863.91       5430.49       103.60 o
   0  15  12          3.24         26.56        15.44 o
   1  15  12       3553.12       3395.70       137.21 o
   2  15  12        996.47       1054.78       128.28 o
   3  15  12         17.55         18.51        49.01 o
   4  15  12        122.30         40.49        52.66 o
   5  15  12         20.88         30.68        73.25 o
   6  15  12        106.56        192.08        83.22 o
  -7  16  12          1.08         22.75        71.24 o
  -6  16  12        164.76        116.52        47.34 o
  -5  16  12          1.03         72.94        54.67 o
  -4  16  12          1.54         37.69        46.57 o
  -3  16  12        166.53        159.19       126.30 o
  -2  16  12        156.68        143.50        23.33 o
  -1  16  12        862.33        858.81        44.01 o
   0  16  12          5.80         -7.03        13.93 o
   1  16  12       1920.82       2028.87       109.25 o
   2  16  12        233.40        263.97        75.62 o
   3  16  12          7.03         29.03        55.13 o
   4  16  12        392.03        499.31       113.03 o
   5  16  12         74.18        -20.70        65.40 o
   6  16  12         29.72        -34.81        91.31 o
  -6  17  12         35.58         20.10        40.53 o
  -5  17  12          0.23          2.82        54.37 o
  -4  17  12        142.05        114.29        45.74 o
  -3  17  12         20.77        -28.23        37.00 o
  -2  17  12        915.92        876.20        70.10 o
  -1  17  12        857.46        788.10        62.92 o
   0  17  12         47.88         84.73        32.01 o
   1  17  12        322.90        337.03        77.79 o
   2  17  12        308.65        354.86        89.13 o
   3  17  12       1734.09       1936.78       198.22 o
   4  17  12        334.19        261.17        91.45 o
   5  17  12          6.21        -70.54        70.54 o
   6  17  12        201.18        236.87       102.71 o
  -6  18  12        166.38        114.00        71.48 o
  -5  18  12          0.06        -65.30        65.30 o
  -4  18  12        410.28        531.46        76.26 o
  -3  18  12         87.03        106.90        45.48 o
  -2  18  12        102.48        155.35        37.65 o
  -1  18  12       1488.71       1543.74        83.70 o
   0  18  12       1252.75       1186.32        93.11 o
   1  18  12       3266.51       3354.81       218.68 o
   2  18  12       3041.28       2865.47       220.42 o
   3  18  12       1043.72        747.57       128.42 o
   4  18  12         51.98          9.42        54.82 o
   5  18  12        343.08        465.51       113.92 o
  -5  19  12        773.41        779.14       130.52 o
  -4  19  12        115.27        161.92        45.95 o
  -3  19  12        570.04        654.36        81.32 o
  -2  19  12          0.62        -28.59        32.30 o
  -1  19  12       1397.15       1471.23       117.10 o
   0  19  12       1707.15       1639.35       201.50 o
   1  19  12         86.90        120.36        53.28 o
   2  19  12          6.58        -37.75        72.47 o
   3  19  12        102.61        192.37        79.50 o
   4  19  12          3.94        -73.09        73.09 o
   5  19  12        517.36        491.35       126.47 o
  -5  20  12        220.44        216.38        87.35 o
  -4  20  12        129.59        119.31        46.94 o
  -3  20  12        146.35        148.05        47.21 o
  -2  20  12         30.95        -41.88        41.88 o
  -1  20  12         69.90         76.63        40.08 o
   0  20  12          7.95         17.80        60.90 o
   1  20  12       1397.73       1441.67       150.22 o
   2  20  12        512.45        401.09        94.89 o
   3  20  12         57.52        -17.34        51.44 o
   4  20  12         31.82         -0.61        66.74 o
   5  20  12        126.42        125.39        89.35 o
  -5  21  12        107.07         95.60        74.57 o
  -4  21  12          0.01         58.67        35.42 o
  -3  21  12          1.95        174.85       189.59 o
  -2  21  12          6.59         -4.90        43.20 o
  -1  21  12         26.87        -23.09        43.95 o
   0  21  12        120.35        221.31        48.16 o
   1  21  12          0.68          0.11        32.05 o
   2  21  12        956.93        856.33       125.94 o
   3  21  12        153.20         98.21        69.13 o
   4  21  12        332.55        224.96        81.52 o
   5  21  12         66.86        158.55        87.33 o
  -5  22  12         10.91          9.17        80.63 o
  -4  22  12         23.51          0.59        34.76 o
  -3  22  12        793.32        830.64        80.17 o
  -2  22  12         86.53        115.66        49.56 o
  -1  22  12        552.42        455.06       106.73 o
   0  22  12          7.06         43.25        52.33 o
   1  22  12        465.00        540.29        81.87 o
   2  22  12          0.03         28.13        40.64 o
   3  22  12        102.02         71.55        73.10 o
   4  22  12          0.25        -27.15        83.91 o
  -4  23  12          2.35         49.01        47.15 o
  -3  23  12        492.56        648.69        89.61 o
  -2  23  12        103.25        139.86        35.38 o
  -1  23  12        130.03        160.29        51.37 o
   0  23  12        185.51        107.95        73.21 o
   1  23  12        720.48        573.07       125.44 o
   2  23  12        213.15        229.44        81.65 o
   3  23  12         41.40         40.96        65.70 o
   4  23  12         40.65         23.65        72.38 o
  -4  24  12        211.03        283.02        69.82 o
  -3  24  12          5.14        -20.46        40.37 o
  -2  24  12        104.45        296.07        51.88 o
  -1  24  12         86.09        106.85        41.42 o
   0  24  12          7.86         17.52        62.37 o
   1  24  12        318.72        317.34        98.30 o
   2  24  12         58.40        -68.39        68.39 o
   3  24  12          8.51        -12.61        58.30 o
   4  24  12        433.55        454.05       138.15 o
  -3  25  12        305.63        329.11        98.07 o
  -2  25  12         21.04        -22.58        53.35 o
  -1  25  12        472.35        564.31        84.65 o
   0  25  12         19.40        -28.00        73.62 o
   1  25  12         15.80         94.29        66.55 o
  -1  26  12          0.11         17.55        51.26 o
  -9   1  13        234.39        404.00        86.03 o
  -8   1  13         50.31        172.70        49.08 o
  -7   1  13          1.77         -8.79        47.96 o
  -6   1  13         48.03         67.62        49.70 o
  -5   1  13       7876.47       7782.25       246.96 o
  -4   1  13         76.55         90.37        41.49 o
  -3   1  13        420.37        380.83        52.68 o
  -2   1  13         44.40        101.34        25.34 o
  -1   1  13       8714.58       8777.41       185.69 o
   0   1  13        635.37        553.47        50.93 o
   1   1  13       1752.26       1807.38        95.42 o
   2   1  13        326.22        264.86        37.56 o
   3   1  13        139.04        170.91        53.61 o
   4   1  13        381.10        407.38        60.18 o
   5   1  13        329.16        442.37        67.36 o
   6   1  13        892.18        832.45        96.11 o
   7   1  13        516.64        550.68        83.31 o
   8   1  13          6.22         20.43        52.97 o
   9   1  13         46.88        -11.38        68.92 o
  -9   2  13         61.16         89.06        62.28 o
  -8   2  13        416.61        539.19        63.81 o
  -7   2  13       1401.25       1320.19       123.25 o
  -6   2  13         24.37          2.95        37.85 o
  -5   2  13       1286.53       1170.94       102.92 o
  -4   2  13         58.42         58.81        60.27 o
  -3   2  13       8597.44       8894.53       303.22 o
  -2   2  13        464.91        443.17        41.20 o
  -1   2  13        965.41       1077.36        57.10 o
   0   2  13       1603.15       1750.81        84.89 o
   1   2  13      10764.81      11305.66       373.68 o
   2   2  13       2462.79       2501.56        95.95 o
   3   2  13         75.68         92.25        40.28 o
   4   2  13          9.57        -46.51        46.51 o
   5   2  13         46.75         60.64        37.35 o
   6   2  13        270.48        143.59        56.68 o
   7   2  13       1484.87       1657.92       134.81 o
   8   2  13         27.69          8.80        92.17 o
   9   2  13         87.39         91.54        70.83 o
  -8   3  13        349.93        384.26        65.42 o
  -7   3  13        462.09        519.31        82.88 o
  -6   3  13         45.70         95.15       103.24 o
  -5   3  13          0.55         15.62        35.27 o
  -4   3  13         91.62         46.27        34.12 o
  -3   3  13       5390.02       5221.72       401.12 o
  -2   3  13        262.32        253.14        29.12 o
  -1   3  13        300.73        334.09        29.17 o
   0   3  13       1353.36       1219.95        87.55 o
   1   3  13       1321.02       1365.53        87.66 o
   2   3  13       3640.77       3709.98       114.74 o
   3   3  13         51.74         33.11        21.80 o
   4   3  13        407.83        373.96        56.30 o
   5   3  13         52.18         81.67        37.74 o
   6   3  13        360.31        268.23        82.66 o
   7   3  13        239.31        225.44        79.04 o
   8   3  13         66.68         36.81        44.12 o
  -8   4  13        587.30        617.76        75.14 o
  -7   4  13       2883.07       2973.91       181.18 o
  -6   4  13        109.40         52.89        69.92 o
  -5   4  13        235.91        232.09        52.99 o
  -4   4  13        159.04        152.67        24.01 o
  -3   4  13       4638.89       4640.31       204.44 o
  -2   4  13        237.66        196.18        18.56 o
  -1   4  13          0.35        -11.38        15.20 o
   0   4  13        137.52        188.47        24.88 o
   1   4  13       2435.95       2573.20        80.26 o
   2   4  13         80.68        126.94        29.22 o
   3   4  13        172.44        182.32        30.40 o
   4   4  13        699.12        634.92        71.62 o
   5   4  13          0.54         10.63        24.19 o
   6   4  13         17.22        -18.08        36.31 o
   7   4  13        200.44        155.89        51.99 o
   8   4  13         55.52        -45.44        45.44 o
  -8   5  13         62.60        159.06        49.84 o
  -7   5  13         30.35         63.34        70.68 o
  -6   5  13          0.31          9.67        44.32 o
  -5   5  13         54.74         26.97        25.33 o
  -4   5  13         16.17          7.85        16.24 o
  -3   5  13         14.27        -17.14        29.70 o
  -2   5  13        254.21        283.65        22.91 o
  -1   5  13       4122.04       4364.62        92.78 o
   0   5  13        330.51        397.67        28.04 o
   1   5  13       6150.43       6398.58       120.69 o
   2   5  13        660.92        737.12        53.64 o
   3   5  13        980.74       1046.67        64.90 o
   4   5  13        280.22        291.80        50.72 o
   5   5  13          5.83         33.01        27.27 o
   6   5  13          1.23          7.93        42.36 o
   7   5  13         54.56        119.17        51.99 o
   8   5  13        103.23        127.76        59.56 o
  -8   6  13        417.21        374.93        81.48 o
  -7   6  13        331.49        597.20       123.56 o
  -6   6  13         39.36        102.49        69.25 o
  -5   6  13          2.34          9.80        23.61 o
  -4   6  13         51.56         63.97        21.17 o
  -3   6  13       1467.51       1407.73        72.58 o
  -2   6  13       1274.15       1136.67        43.90 o
  -1   6  13         61.46         55.23        14.54 o
   0   6  13       1301.49       1229.13        43.86 o
   1   6  13        144.58        205.80        28.19 o
   2   6  13        222.05        251.00        43.62 o
   3   6  13         20.03         15.03        22.10 o
   4   6  13       1147.33       1071.60        62.69 o
   5   6  13        612.65        625.18        53.93 o
   6   6  13        105.70        113.70        50.30 o
   7   6  13        393.35        592.72       168.11 o
   8   6  13         53.34         -8.23        60.76 o
  -8   7  13          2.15         20.66       138.62 o
  -7   7  13        532.06        593.57       113.90 o
  -6   7  13          7.86         47.68        64.44 o
  -5   7  13        609.37        471.70        46.89 o
  -4   7  13        172.99        191.57        30.35 o
  -3   7  13        201.95        228.70        34.92 o
  -2   7  13       2210.92       2085.50        60.12 o
  -1   7  13          5.76         18.80        12.37 o
   0   7  13         68.77         54.87        14.01 o
   1   7  13       1909.73       2103.70        54.39 o
   2   7  13        904.58        865.05        42.10 o
   3   7  13        116.18        120.99        28.49 o
   4   7  13        294.85        277.90        34.14 o
   5   7  13         67.89         88.80        25.26 o
   6   7  13         38.58         47.53        34.81 o
   7   7  13         33.75         52.80        46.05 o
   8   7  13         87.63         87.34        58.51 o
  -8   8  13         34.27         47.08        81.33 o
  -7   8  13         54.72        144.20        74.29 o
  -6   8  13        671.01        596.90       110.14 o
  -5   8  13        357.17        314.05        41.53 o
  -4   8  13        160.61        135.94        23.48 o
  -3   8  13       1101.40       1089.09        67.30 o
  -2   8  13        258.38        224.00        23.07 o
  -1   8  13        155.09        174.13        19.29 o
   0   8  13         89.25        104.37        18.71 o
   1   8  13       2942.83       3159.54        66.38 o
   2   8  13       5371.29       5041.33        82.80 o
   3   8  13        840.07        777.31        43.81 o
   4   8  13       1109.31       1007.52        54.15 o
   5   8  13         17.05         32.46        35.34 o
   6   8  13        158.44        177.97        52.18 o
   7   8  13          1.03         27.10        46.31 o
  -8   9  13          0.13        -46.20        53.24 o
  -7   9  13        406.38        350.06        99.50 o
  -6   9  13          4.24         33.01        61.61 o
  -5   9  13        671.01        696.36       116.10 o
  -4   9  13       1197.17       1122.69        69.77 o
  -3   9  13       1542.95       1571.75        79.21 o
  -2   9  13       2194.81       2197.90        64.12 o
  -1   9  13       3947.49       4101.95        74.33 o
   0   9  13        117.88        148.86        22.29 o
   1   9  13        431.97        447.85        25.83 o
   2   9  13        641.04        593.33        77.06 o
   3   9  13          6.62         -6.73        26.19 o
   4   9  13         83.75         34.90        18.43 o
   5   9  13         14.65         40.11        53.52 o
   6   9  13        605.97        615.41        79.92 o
   7   9  13        253.75        239.12        89.55 o
  -8  10  13          7.44        -50.33        69.02 o
  -7  10  13        201.20         82.83        56.06 o
  -6  10  13        371.98        366.38       107.32 o
  -5  10  13         44.43         -5.36        50.15 o
  -4  10  13        119.68        104.93        48.05 o
  -3  10  13       1038.93       1012.39        53.55 o
  -2  10  13        200.79        200.43        26.91 o
  -1  10  13        881.70        920.92        38.88 o
   0  10  13          0.06          8.53        12.05 o
   1  10  13          0.18         37.08        27.57 o
   2  10  13        224.64        171.39        35.25 o
   3  10  13         10.32          7.25        59.95 o
   4  10  13        495.54        408.08        77.75 o
   5  10  13         39.44         41.59        32.00 o
   6  10  13          3.62         37.20        42.56 o
   7  10  13        236.54        388.15       116.71 o
  -8  11  13          5.70        100.26        71.00 o
  -7  11  13        474.44        387.97        98.82 o
  -6  11  13        107.67        -17.58        66.58 o
  -5  11  13        266.90        256.83        79.44 o
  -4  11  13        528.99        568.10        58.37 o
  -3  11  13       4456.92       4285.24       169.28 o
  -2  11  13         14.37         -1.31        15.10 o
  -1  11  13       3191.69       3066.15        72.84 o
   0  11  13        582.96        492.64        47.89 o
   1  11  13        288.62        275.13        43.94 o
   2  11  13       4213.18       3891.81       149.04 o
   3  11  13         80.66        152.63        39.95 o
   4  11  13        121.36         52.57        33.31 o
   5  11  13         32.66         47.49        57.69 o
   6  11  13        725.01        971.86       163.80 o
   7  11  13         23.88         93.33        59.28 o
  -8  12  13         15.21        263.51       101.53 o
  -7  12  13        262.47         84.42        66.48 o
  -6  12  13        255.86        228.48        73.05 o
  -5  12  13        101.69         76.61        60.11 o
  -4  12  13         58.00         74.76        28.49 o
  -3  12  13         14.59         22.49        19.89 o
  -2  12  13       1099.46        997.88        46.03 o
  -1  12  13        669.01        714.43        36.44 o
   0  12  13        463.56        413.68        37.24 o
   1  12  13         82.29         77.58        27.71 o
   2  12  13        832.13        841.33        71.89 o
   3  12  13          0.26         -7.96        26.23 o
   4  12  13       1233.44       1167.84       155.01 o
   5  12  13          0.20         14.34        61.29 o
   6  12  13        213.62        279.42       105.29 o
   7  12  13         60.98         70.26        54.59 o
  -8  13  13         31.40        164.48        94.63 o
  -7  13  13         23.83        -21.16        57.54 o
  -6  13  13        131.86         -7.69        50.28 o
  -5  13  13       1157.09       1048.69       140.09 o
  -4  13  13        289.84        343.22        84.72 o
  -3  13  13         55.97         82.04        27.48 o
  -2  13  13        161.47        126.45        21.21 o
  -1  13  13       6095.10       6033.52       105.86 o
   0  13  13       8532.75       8285.78       408.30 o
   1  13  13       8486.08       8586.28       217.61 o
   2  13  13       1574.70       1584.58       172.16 o
   3  13  13         15.68         31.23        25.09 o
   4  13  13       1791.54       1618.68       181.27 o
   5  13  13        406.90        532.20       122.81 o
   6  13  13        213.45        271.09        95.15 o
  -7  14  13         59.48         55.97        60.04 o
  -6  14  13          0.14          5.20        49.76 o
  -5  14  13         65.81         56.10        43.01 o
  -4  14  13         78.04         72.90        64.04 o
  -3  14  13          0.24         22.27        22.39 o
  -2  14  13         41.21         38.95        19.52 o
  -1  14  13        397.93        376.50        28.35 o
   0  14  13       3378.46       3099.88       164.23 o
   1  14  13       3394.98       3250.59       137.14 o
   2  14  13       1494.78       1444.55        96.47 o
   3  14  13        349.47        443.78       127.31 o
   4  14  13        217.01        144.74        65.43 o
   5  14  13        475.86        331.44       110.24 o
   6  14  13         39.71        109.03        78.81 o
  -7  15  13         57.43        117.20        65.20 o
  -6  15  13        144.48         20.59        48.30 o
  -5  15  13         12.71        -54.85        54.85 o
  -4  15  13        276.10        274.47        65.70 o
  -3  15  13        132.94        118.63        43.67 o
  -2  15  13       1020.04        938.58        56.31 o
  -1  15  13        706.01        657.97        38.40 o
   0  15  13         15.35         25.75        34.12 o
   1  15  13       9716.91       9725.23       237.27 o
   2  15  13        994.54        949.65        77.31 o
   3  15  13       2919.43       3102.51       237.99 o
   4  15  13        275.35        230.98        92.50 o
   5  15  13         93.70        169.86        82.17 o
   6  15  13         17.26        -84.84        84.84 o
  -7  16  13        276.40        192.99        77.61 o
  -6  16  13        123.37         80.84        57.42 o
  -5  16  13        185.22        141.30        63.36 o
  -4  16  13        444.67        368.14        65.32 o
  -3  16  13       2483.24       2399.49       137.35 o
  -2  16  13        610.42        648.22        61.94 o
  -1  16  13          0.41         13.81        17.26 o
   0  16  13       6023.83       5736.07       332.70 o
   1  16  13         60.49         63.97        61.45 o
   2  16  13         22.49         -8.43        53.12 o
   3  16  13       1746.82       1547.81       182.38 o
   4  16  13         29.97        102.28        84.54 o
   5  16  13        683.35        406.80       101.51 o
   6  16  13          0.92        -17.68        67.23 o
  -7  17  13        204.78        302.45        92.99 o
  -6  17  13        223.99        189.79        89.27 o
  -5  17  13          8.84         33.56        60.33 o
  -4  17  13        492.32        486.90        70.25 o
  -3  17  13        100.18        123.32        41.14 o
  -2  17  13        467.74        434.89        53.02 o
  -1  17  13       1565.92       1662.72        86.00 o
   0  17  13        169.60        167.68        40.83 o
   1  17  13       3071.87       2937.82       206.30 o
   2  17  13        135.09        170.39        64.61 o
   3  17  13        114.29         15.03        52.82 o
   4  17  13         81.33         98.42        69.96 o
   5  17  13         56.58         -2.88        77.96 o
  -6  18  13        182.12        106.72        57.19 o
  -5  18  13          9.25         63.82        38.76 o
  -4  18  13         30.18        -35.38        35.38 o
  -3  18  13        125.18        117.17        53.66 o
  -2  18  13        397.11        378.11        48.00 o
  -1  18  13         33.83         30.65        23.22 o
   0  18  13        448.72        521.85        64.43 o
   1  18  13        508.00        483.93        94.02 o
   2  18  13       1242.80       1451.69       163.10 o
   3  18  13        169.17        180.67        77.19 o
   4  18  13       1240.59       1173.02       168.33 o
   5  18  13        196.16        164.49        73.39 o
  -6  19  13        153.47        188.05        61.68 o
  -5  19  13        167.94        205.81        49.50 o
  -4  19  13        228.55        284.38        64.70 o
  -3  19  13         29.32         35.43        40.20 o
  -2  19  13         77.52         61.36        30.47 o
  -1  19  13         30.83         72.65        36.27 o
   0  19  13         19.78         47.14        36.12 o
   1  19  13          6.56         92.91        56.86 o
   2  19  13          5.34        -27.41        51.44 o
   3  19  13       2079.89       2288.97       221.06 o
   4  19  13         88.93        -87.15        87.15 o
   5  19  13         61.05        182.28        86.99 o
  -5  20  13          0.03         83.43        73.16 o
  -4  20  13        363.65        384.68        65.21 o
  -3  20  13         36.10        143.75        55.96 o
  -2  20  13          2.61         35.73        37.13 o
  -1  20  13        716.18        892.39       132.31 o
   0  20  13        260.52        269.20        49.95 o
   1  20  13          3.95        -14.86        39.05 o
   2  20  13         35.15         -1.45        49.59 o
   3  20  13        184.19        227.05        87.14 o
   4  20  13         51.33        -60.16        76.99 o
   5  20  13          8.05        -60.13        60.13 o
  -5  21  13        109.06        112.47        47.39 o
  -4  21  13         72.35         99.83        68.90 o
  -3  21  13         20.64         18.80        33.68 o
  -2  21  13         16.06         37.22        74.65 o
  -1  21  13          5.20        -10.33        44.35 o
   0  21  13         52.43        114.32        67.75 o
   1  21  13        261.88        209.68       144.51 o
   2  21  13        799.68        845.52       130.85 o
   3  21  13         67.54         20.12        53.09 o
   4  21  13        223.94        175.26        70.11 o
  -5  22  13          0.35         12.87        55.58 o
  -4  22  13        585.37        744.91        79.37 o
  -3  22  13         68.28        167.44        53.72 o
  -2  22  13        336.01        254.21        53.00 o
  -1  22  13         46.52         96.71        51.64 o
   0  22  13         56.82        104.55        62.57 o
   1  22  13        927.08       1106.72       105.74 o
   2  22  13         51.58        -29.28        40.41 o
   3  22  13         31.47        121.60        83.41 o
   4  22  13          9.23         28.79        55.09 o
  -4  23  13        328.47        248.57        69.55 o
  -3  23  13        772.91        820.86        80.19 o
  -2  23  13        476.35        508.51        80.46 o
  -1  23  13        551.64        618.42        88.05 o
   0  23  13        127.01        261.56        95.76 o
   1  23  13        275.40        209.51        79.87 o
   2  23  13        209.66        174.33        69.54 o
   3  23  13        582.81        602.68       118.65 o
   4  23  13         66.92        169.68       100.12 o
  -4  24  13         27.67        -54.51        54.51 o
  -3  24  13        606.66        677.18        76.34 o
  -2  24  13        250.40        278.41       132.25 o
  -1  24  13        518.35        824.44       146.45 o
   0  24  13        279.16        206.41        76.84 o
   1  24  13        171.52        177.23        92.04 o
   3  24  13         34.06         -0.31        50.38 o
  -2  25  13         51.17          7.14        40.76 o
  -1  25  13        113.02        167.99        73.73 o
   0  25  13        343.89        414.69       109.50 o
   1  25  13        873.14        970.05       166.84 o
  -1  26  13         27.96         42.19        57.28 o
  -9   0  14         12.85        -82.21        82.21 o
  -8   0  14       5070.10       5085.58       361.05 o
  -7   0  14        331.58        358.91       108.30 o
  -6   0  14       7448.07       7556.45       376.50 o
  -5   0  14        141.65         45.77        60.45 o
  -4   0  14       1622.47       1824.64       160.65 o
  -3   0  14        313.93        246.76        66.23 o
  -2   0  14        981.83        923.76        71.91 o
  -1   0  14       4997.66       4796.59       202.85 o
   0   0  14         60.47        104.72        46.72 o
   1   0  14        261.84        267.98        71.91 o
   2   0  14       5311.79       5089.97       242.73 o
   3   0  14       1790.76       1495.90       145.79 o
   4   0  14        299.27        320.83        75.02 o
   5   0  14       2450.43       2439.46       203.04 o
   6   0  14        423.04        358.99        91.17 o
   7   0  14        488.15        574.55       123.58 o
   8   0  14        565.66        571.66       129.39 o
  -9   1  14          0.12        -33.00        55.28 o
  -8   1  14       5087.11       5574.19       290.89 o
  -7   1  14          1.19         39.17        54.40 o
  -6   1  14       5301.35       5301.37       225.93 o
  -5   1  14         99.85        172.42        51.09 o
  -4   1  14        521.89        493.65        64.96 o
  -3   1  14        337.35        360.17        54.48 o
  -2   1  14       2349.82       2519.98        91.60 o
  -1   1  14         40.30         62.81        33.89 o
   0   1  14        124.36        143.49        33.72 o
   1   1  14       1358.07       1500.88       113.64 o
   2   1  14        319.37        245.72        36.44 o
   3   1  14       2002.90       1976.91       115.50 o
   4   1  14        259.44        227.45        50.24 o
   5   1  14        259.39        295.41        61.15 o
   6   1  14         18.75         26.57        42.32 o
   7   1  14          4.90         69.49        49.99 o
   8   1  14        164.78        183.76        65.19 o
   9   1  14        525.87        530.35       145.23 o
  -8   2  14       2909.79       2835.66       192.90 o
  -7   2  14         17.53         75.20        51.27 o
  -6   2  14       2764.06       2912.15       167.29 o
  -5   2  14         94.29         89.93        42.28 o
  -4   2  14       7643.53       7949.29       232.86 o
  -3   2  14         89.59         64.88        40.47 o
  -2   2  14       1936.02       1919.15        69.09 o
  -1   2  14       4576.04       4592.47       140.97 o
   0   2  14        190.83        133.96        55.94 o
   1   2  14         23.89         94.56        41.66 o
   2   2  14       3962.35       3892.49       119.71 o
   3   2  14        151.54        108.57        36.67 o
   4   2  14        154.75        173.20        46.87 o
   5   2  14       1067.93        977.27        92.51 o
   6   2  14        145.67        196.63        96.97 o
   7   2  14          6.27         34.36        44.98 o
   8   2  14         66.83        149.44        60.24 o
  -8   3  14        652.83        620.00       160.80 o
  -7   3  14         30.16         40.65        47.55 o
  -6   3  14       1336.30       1294.07       114.70 o
  -5   3  14          0.95         20.63        39.75 o
  -4   3  14        816.05        675.36        83.24 o
  -3   3  14        422.68        453.25        59.43 o
  -2   3  14       3442.19       3507.02        92.47 o
  -1   3  14          0.20         38.04        26.13 o
   0   3  14       3293.53       3232.67       113.98 o
   1   3  14       2715.58       2814.83        90.45 o
   2   3  14       3093.77       3355.47       111.19 o
   3   3  14       3410.84       3388.99       147.76 o
   4   3  14          6.14         25.03        36.23 o
   5   3  14        579.52        683.63        96.98 o
   6   3  14        210.38        249.21        60.61 o
   7   3  14        311.82        204.82        54.45 o
   8   3  14         28.24          2.14        49.37 o
  -8   4  14        432.90        474.14        85.56 o
  -7   4  14         11.42        117.75       127.80 o
  -6   4  14       1088.47       1045.35       105.14 o
  -5   4  14          7.54         -0.81        20.76 o
  -4   4  14        108.56         33.80        21.48 o
  -3   4  14          5.45         10.72        49.58 o
  -2   4  14        388.65        343.20        32.19 o
  -1   4  14       1360.09       1447.84        57.44 o
   0   4  14       1495.73       1680.19        56.40 o
   1   4  14       2647.61       2844.17        88.24 o
   2   4  14        158.60        172.52        35.87 o
   3   4  14         10.83         25.99        32.30 o
   4   4  14         78.21         72.39        43.17 o
   5   4  14        225.23        179.08        48.81 o
   6   4  14         43.06          1.33        44.70 o
   7   4  14         47.89         60.53        40.41 o
   8   4  14        332.63        286.54        86.94 o
  -8   5  14         17.94        167.10        86.20 o
  -7   5  14        162.25        158.99        53.72 o
  -6   5  14       1250.77       1347.05       116.41 o
  -5   5  14          0.23        -26.50        26.50 o
  -4   5  14         67.87         70.36        19.60 o
  -3   5  14        389.73        354.67        40.37 o
  -2   5  14        748.29        752.61        44.85 o
  -1   5  14        147.06        105.54        20.17 o
   0   5  14       1452.81       1528.69        49.39 o
   1   5  14       6693.75       6924.63       131.87 o
   2   5  14      12147.62      13036.72       216.03 o
   3   5  14          4.67         17.92        33.68 o
   4   5  14          0.77         31.78        33.11 o
   5   5  14        336.53        365.59        63.16 o
   6   5  14       1023.12        941.90        97.32 o
   7   5  14        209.21        143.05        86.10 o
   8   5  14        688.89        723.04       106.27 o
  -8   6  14         57.14         80.08        63.95 o
  -7   6  14         18.16         75.79        76.54 o
  -6   6  14        144.65        151.79        51.50 o
  -5   6  14         14.84         26.95        21.85 o
  -4   6  14        550.04        572.36        49.34 o
  -3   6  14        550.17        523.65        47.94 o
  -2   6  14        307.90        301.33        30.34 o
  -1   6  14        442.85        460.56        31.81 o
   0   6  14         60.47         96.25        17.15 o
   1   6  14        682.22        744.18        44.12 o
   2   6  14       4029.67       4030.68       100.32 o
   3   6  14        204.20        188.25        56.30 o
   4   6  14        757.29        794.63        55.82 o
   5   6  14         18.40         51.33        24.75 o
   6   6  14         83.16         73.82       123.11 o
   7   6  14        200.90        235.03        60.50 o
   8   6  14        106.50         43.50        53.96 o
  -8   7  14       2633.73       2600.51       281.07 o
  -7   7  14         12.15         75.38        72.55 o
  -6   7  14        268.43        194.03        61.84 o
  -5   7  14        238.13        206.44        33.32 o
  -4   7  14       1284.05       1311.26       101.50 o
  -3   7  14        260.10        265.79        29.52 o
  -2   7  14        185.24        166.84        20.37 o
  -1   7  14        246.74        251.08        22.29 o
   0   7  14        132.46        108.83        16.27 o
   1   7  14         49.67         83.16        15.79 o
   2   7  14       4484.68       4727.86        99.88 o
   3   7  14       1702.45       1611.77        81.88 o
   4   7  14       3741.33       3909.30       111.58 o
   5   7  14        349.76        403.32        93.59 o
   6   7  14        702.15        849.66        93.99 o
   7   7  14        152.06        142.20        52.58 o
  -8   8  14        501.96        551.67       123.15 o
  -7   8  14          0.41          3.49        58.38 o
  -6   8  14        715.49        895.21       143.53 o
  -5   8  14         77.86         34.25        21.18 o
  -4   8  14       1198.54       1257.80        74.44 o
  -3   8  14        995.65        918.01        53.61 o
  -2   8  14       6453.79       6607.88       109.05 o
  -1   8  14       2693.25       2689.20        66.78 o
   0   8  14        721.71        738.93        36.43 o
   1   8  14        516.00        471.51        29.46 o
   2   8  14        361.78        392.93        27.32 o
   3   8  14        624.40        565.50        71.51 o
   4   8  14        263.94        216.58        57.25 o
   5   8  14        894.03        890.36        90.12 o
   6   8  14        559.19        701.76       108.93 o
   7   8  14         92.42        117.17        52.69 o
  -8   9  14         89.31        -37.37        62.57 o
  -7   9  14        291.50        242.43        89.35 o
  -6   9  14       1042.33       1245.56       162.33 o
  -5   9  14        114.71        142.83        67.54 o
  -4   9  14       1662.29       1614.24        83.91 o
  -3   9  14          2.33        -10.88        19.81 o
  -2   9  14        205.66        239.28        24.65 o
  -1   9  14          0.67        -12.85        12.85 o
   0   9  14        551.91        511.73        33.18 o
   1   9  14        773.49        813.16        37.15 o
   2   9  14       3369.85       3320.08       140.51 o
   3   9  14         17.54          8.17        35.84 o
   4   9  14       1032.22       1015.94        67.34 o
   5   9  14         78.86        114.60        42.20 o
   6   9  14        601.62        581.44        79.58 o
   7   9  14        118.01        128.99        77.43 o
  -8  10  14        197.71        307.21        93.81 o
  -7  10  14         69.02          3.54        65.68 o
  -6  10  14        185.96        161.42        84.74 o
  -5  10  14        191.41        340.89        89.23 o
  -4  10  14       2293.68       2510.48       122.56 o
  -3  10  14         39.52          6.22        17.64 o
  -2  10  14       2083.65       1991.28        63.16 o
  -1  10  14        959.75        955.39        38.49 o
   0  10  14        453.94        438.75        77.57 o
   1  10  14         31.16         28.35        28.98 o
   2  10  14        608.58        664.30        66.11 o
   3  10  14        475.40        538.72        62.17 o
   4  10  14       1302.52       1527.43       173.62 o
   5  10  14        239.89        334.28        56.43 o
   6  10  14        286.39        250.05        52.80 o
   7  10  14         22.34        -59.08        59.08 o
  -8  11  14         70.04         66.28        79.53 o
  -7  11  14        488.33        353.35       101.95 o
  -6  11  14       1010.31       1034.15       146.98 o
  -5  11  14        432.34        372.40        97.45 o
  -4  11  14         52.23         56.28        25.84 o
  -3  11  14        354.07        369.68        41.98 o
  -2  11  14          0.20        -12.10        14.76 o
  -1  11  14        947.19        904.66        46.68 o
   0  11  14        234.21        240.25        31.97 o
   1  11  14          7.33         18.43        24.64 o
   2  11  14        942.26        835.45        72.99 o
   3  11  14         11.62        -49.34        65.49 o
   4  11  14         34.69         37.25        49.06 o
   5  11  14        321.81        180.72        73.27 o
   6  11  14         19.17        -47.28        65.30 o
   7  11  14         11.00          6.14        56.61 o
  -7  12  14         33.89         62.69        53.76 o
  -6  12  14       2072.09       1942.25       203.43 o
  -5  12  14         66.18          2.29        53.72 o
  -4  12  14        643.35        539.88       101.77 o
  -3  12  14        774.31        742.66        55.69 o
  -2  12  14        807.73        804.45        41.42 o
  -1  12  14        162.85        114.18        29.48 o
   0  12  14         19.19         25.13        16.94 o
   1  12  14       1443.15       1564.63        97.72 o
   2  12  14       1642.15       1668.43       103.62 o
   3  12  14        244.30        288.01        49.92 o
   4  12  14          2.95        -24.39        53.70 o
   5  12  14        766.35        801.05       149.75 o
   6  12  14          1.79        -31.39        63.87 o
  -7  13  14        477.07        501.27       120.12 o
  -6  13  14         80.40         54.45        48.18 o
  -5  13  14       1016.73        921.17       133.20 o
  -4  13  14        844.16       1081.27       138.63 o
  -3  13  14        506.53        431.73        44.29 o
  -2  13  14        217.96        217.74        26.15 o
  -1  13  14          9.44         -1.74        24.74 o
   0  13  14       1784.11       1785.08        74.79 o
   1  13  14       5116.91       5030.83       260.56 o
   2  13  14        127.66        137.20        38.24 o
   3  13  14       2048.74       2153.05       120.88 o
   4  13  14         90.39        192.47        90.88 o
   5  13  14          0.40          1.75        58.92 o
   6  13  14         14.15         60.12        63.89 o
  -7  14  14         33.08         -7.93        56.79 o
  -6  14  14         24.24        -35.54        59.18 o
  -5  14  14         69.81        212.00        70.51 o
  -4  14  14        260.20        305.68        54.26 o
  -3  14  14       2518.74       2483.84       137.18 o
  -2  14  14         78.09         68.90        27.92 o
  -1  14  14        826.97        798.75        44.59 o
   0  14  14        276.55        339.80        35.35 o
   1  14  14       3198.97       3139.57       208.28 o
   2  14  14        743.98        842.25        76.29 o
   3  14  14        123.50         51.99        66.05 o
   4  14  14        549.82        667.09       117.35 o
   5  14  14         73.80        -17.95        57.72 o
   6  14  14          2.82        -32.74        65.99 o
  -7  15  14         12.45        -53.32        75.36 o
  -6  15  14         62.79         60.95        58.44 o
  -5  15  14        140.75        185.22        62.64 o
  -4  15  14         91.62         66.49        82.29 o
  -3  15  14       1074.46       1035.29        93.12 o
  -2  15  14          0.98         40.76        23.02 o
  -1  15  14        910.98        904.51        47.99 o
   0  15  14         22.86         21.97        21.39 o
   1  15  14       2839.91       3121.44       209.32 o
   2  15  14        132.80         25.18        44.58 o
   3  15  14       3961.75       3991.30       275.02 o
   4  15  14       1153.95       1090.38       162.21 o
   5  15  14        149.71        -67.74        67.74 o
   6  15  14         22.37         -1.40        61.56 o
  -7  16  14         86.20        132.79        72.11 o
  -6  16  14        173.79        152.65        75.88 o
  -5  16  14        268.73        223.12        86.94 o
  -4  16  14         10.57         39.57        34.51 o
  -3  16  14        525.26        476.18        78.62 o
  -2  16  14       1768.18       1757.39        94.75 o
  -1  16  14          6.17         22.84        26.04 o
   0  16  14       1116.15       1130.64        89.49 o
   1  16  14       6445.50       6243.16       299.69 o
   2  16  14         11.91        -28.23        47.64 o
   3  16  14        572.19        549.38       117.91 o
   4  16  14         84.54        104.43        65.96 o
   5  16  14        180.16        201.56        79.65 o
   6  16  14        162.88        151.54        85.29 o
  -7  17  14          6.95        -55.98        55.98 o
  -6  17  14         43.30         16.88        54.47 o
  -5  17  14         60.19         56.13        65.40 o
  -4  17  14         54.96        141.31        49.53 o
  -3  17  14        209.66        276.05        57.47 o
  -2  17  14        774.01        784.69        67.62 o
  -1  17  14        281.61        309.12        47.21 o
   0  17  14         56.18         41.04        34.25 o
   1  17  14       1093.32       1202.92       136.63 o
   2  17  14        362.23        230.16        75.90 o
   3  17  14        534.24        531.64       114.13 o
   4  17  14         19.41         30.83        60.39 o
   5  17  14         35.53         95.55        71.48 o
  -6  18  14         18.76        139.41        68.41 o
  -5  18  14         53.00         90.17        34.29 o
  -4  18  14        295.87        268.28        53.52 o
  -3  18  14          1.37         12.07        38.48 o
  -2  18  14        140.03        160.76        37.37 o
  -1  18  14          9.47         10.10        26.36 o
   0  18  14         61.32         50.28        38.26 o
   1  18  14        621.64        622.15       112.97 o
   2  18  14        836.15        795.92       124.56 o
   3  18  14        381.60        524.16       114.94 o
   4  18  14        688.77        714.22       135.44 o
   5  18  14        246.69        351.32       115.56 o
  -6  19  14          4.94        -44.80        44.80 o
  -5  19  14          0.08         26.15        36.89 o
  -4  19  14        163.82        239.06        96.77 o
  -3  19  14         10.11         21.86        35.41 o
  -2  19  14          4.32          4.35        30.42 o
  -1  19  14         39.76         81.51        34.11 o
   0  19  14       1023.98       1168.42        97.85 o
   1  19  14        902.21       1076.92       135.93 o
   2  19  14        756.27        724.52       122.88 o
   3  19  14       1830.82       2033.97       216.39 o
   4  19  14         65.84         31.09        59.42 o
   5  19  14        160.24         85.01        89.61 o
  -5  20  14         44.37         82.34        63.58 o
  -4  20  14        208.98        315.65        64.30 o
  -3  20  14        195.59        198.88        65.00 o
  -2  20  14        138.14        120.61        39.28 o
  -1  20  14         14.16         28.73        57.79 o
   0  20  14          3.44          7.27        28.49 o
   1  20  14        164.98         36.71        40.81 o
   2  20  14         32.38        162.68        74.25 o
   3  20  14        697.14        438.54       100.91 o
   4  20  14        422.60        237.73        85.94 o
   5  20  14          5.68        143.76        90.30 o
  -5  21  14        284.39        313.87        62.77 o
  -4  21  14          4.77         53.42        42.74 o
  -3  21  14        259.56        258.45        53.15 o
  -2  21  14          3.55         23.73        60.75 o
  -1  21  14         73.36         76.53        45.71 o
   0  21  14        346.34        424.59        93.61 o
   1  21  14         40.24         57.60        41.52 o
   2  21  14          0.22        -45.72        73.69 o
   3  21  14       1012.46       1044.00       159.05 o
   4  21  14        227.67        168.70        81.41 o
  -5  22  14          1.81        -48.65        62.16 o
  -4  22  14          4.02         31.48        71.26 o
  -3  22  14          3.29         23.51        40.10 o
  -2  22  14         91.45         75.21        48.23 o
  -1  22  14        594.24        518.81        81.03 o
   0  22  14        233.13         96.02        59.64 o
   1  22  14          2.35        161.41        55.32 o
   2  22  14         66.63        137.20        60.04 o
   3  22  14          0.24        -33.43        74.66 o
   4  22  14          0.02        -44.46        65.87 o
  -4  23  14          4.06         -5.46        46.08 o
  -3  23  14         55.93         33.74        46.33 o
  -2  23  14          0.05         39.99        41.82 o
  -1  23  14         45.09        212.60        60.20 o
   0  23  14        478.60        647.67       132.29 o
   1  23  14        421.64        542.25       117.58 o
   2  23  14         40.35        105.92        60.13 o
   3  23  14        366.96        407.78       108.33 o
   4  23  14        522.07        580.23       132.46 o
  -4  24  14         40.95         82.62        57.92 o
  -3  24  14        402.76        440.10        62.20 o
  -2  24  14         14.41         37.11        44.90 o
  -1  24  14        180.60        140.30        73.86 o
   0  24  14         70.96        255.00        98.79 o
   1  24  14        780.93        715.42       151.08 o
   3  24  14        180.91        202.67        85.20 o
  -2  25  14          7.51         21.48        47.02 o
  -1  25  14        778.29        814.56        99.69 o
   0  25  14         36.49         98.26        67.46 o
  -1  26  14        215.44        316.94       100.15 o
  -9   1  15         26.03        246.72        86.86 o
  -8   1  15          0.07         78.08        60.26 o
  -7   1  15        477.64        524.11        89.50 o
  -6   1  15        326.43        413.94        76.30 o
  -5   1  15       2393.29       2558.80       149.24 o
  -4   1  15        166.51        105.30        36.55 o
  -3   1  15       4444.40       4461.29       164.83 o
  -2   1  15       1052.72       1126.52        65.48 o
  -1   1  15        315.27        373.67        46.65 o
   0   1  15        756.31        666.85        58.29 o
   1   1  15         47.73         72.62        35.85 o
   2   1  15        133.43        212.70        57.28 o
   3   1  15        267.43        249.69        51.65 o
   4   1  15       1054.28       1035.02        98.20 o
   5   1  15       1275.21       1455.21       115.34 o
   6   1  15         55.01         86.32        91.49 o
   7   1  15         22.89        124.76        44.38 o
   8   1  15         17.77         52.83        55.49 o
  -8   2  15         26.19        -14.47        60.65 o
  -7   2  15         26.91         28.10        56.41 o
  -6   2  15        112.52        176.19        54.61 o
  -5   2  15        425.67        335.68        61.81 o
  -4   2  15         15.97         18.70        24.18 o
  -3   2  15        323.82        263.03        46.69 o
  -2   2  15        915.06        976.81        53.67 o
  -1   2  15        159.49        231.37        36.44 o
   0   2  15        424.32        412.36        41.31 o
   1   2  15       1096.02        972.29        78.59 o
   2   2  15       1312.92       1255.81        90.21 o
   3   2  15       3608.32       3724.52       211.31 o
   4   2  15       1084.16       1152.13        95.60 o
   5   2  15         56.89         71.42        48.35 o
   6   2  15        322.80        272.00        65.16 o
   7   2  15        117.01        130.54        49.10 o
   8   2  15          1.44         73.12        72.36 o
  -8   3  15         84.25         57.67        61.59 o
  -7   3  15       2577.06       2822.04       181.21 o
  -6   3  15          8.86        -11.40        38.25 o
  -5   3  15        254.32        218.85        55.38 o
  -4   3  15         88.44         71.06        31.22 o
  -3   3  15       2169.52       1699.88       210.53 o
  -2   3  15       1285.21       1278.24        58.97 o
  -1   3  15      10018.09      10560.13       154.69 o
   0   3  15        716.85        751.09        61.31 o
   1   3  15        650.42        755.97        67.64 o
   2   3  15       1348.40       1266.68        91.18 o
   3   3  15        434.40        510.55        65.17 o
   4   3  15        635.77        599.54        75.25 o
   5   3  15         24.03         -2.09        42.60 o
   6   3  15         19.50        -36.84        38.44 o
   7   3  15         42.97         64.32        49.81 o
   8   3  15        189.68        233.78       112.92 o
  -8   4  15         19.15        102.00        74.80 o
  -7   4  15          4.00        124.71        66.68 o
  -6   4  15        145.39        111.12        96.65 o
  -5   4  15       1307.03       1101.86       130.96 o
  -4   4  15         43.51          1.20        14.55 o
  -3   4  15       3021.71       2801.21        77.69 o
  -2   4  15        788.81        768.02        47.06 o
  -1   4  15        263.91        265.94        32.06 o
   0   4  15       2591.97       2682.22        74.90 o
   1   4  15       1273.69       1401.49       124.26 o
   2   4  15         93.93        185.72        62.39 o
   3   4  15       3323.67       3716.08       155.88 o
   4   4  15       2175.73       2035.51       126.27 o
   5   4  15        387.05        361.12        62.08 o
   6   4  15        600.96        599.75       130.51 o
   7   4  15        612.28        708.83        92.75 o
   8   4  15        275.76        252.79        65.24 o
  -8   5  15        248.45        158.49        78.87 o
  -7   5  15        686.53        576.04        89.69 o
  -6   5  15        107.32        121.11        45.78 o
  -5   5  15        224.60        151.96        29.59 o
  -4   5  15        412.77        498.83        66.40 o
  -3   5  15        949.48        975.21        50.95 o
  -2   5  15        533.35        537.79        40.11 o
  -1   5  15        717.92        683.13        41.58 o
   0   5  15         54.90         64.08        19.72 o
   1   5  15       1295.80       1109.17        58.02 o
   2   5  15        138.06        186.12        42.83 o
   3   5  15        945.43        953.49        83.71 o
   4   5  15        158.49        160.55        75.81 o
   5   5  15        173.11        112.38        40.25 o
   6   5  15        323.18        371.75       151.29 o
   7   5  15        173.71        228.37        65.35 o
   8   5  15         13.12         93.59       118.27 o
  -8   6  15          2.58        102.15        80.49 o
  -7   6  15         36.56          9.16        62.77 o
  -6   6  15         17.05        -45.54        45.54 o
  -5   6  15        327.31        280.63        44.27 o
  -4   6  15        983.77       1012.55        91.05 o
  -3   6  15        728.58        696.41        40.93 o
  -2   6  15       2801.44       2669.26        84.08 o
  -1   6  15        705.86        701.67        42.21 o
   0   6  15       3172.94       2935.66        71.26 o
   1   6  15        210.81        298.88        30.56 o
   2   6  15       6661.99       6704.83       153.58 o
   3   6  15        159.00        166.37        41.46 o
   4   6  15        376.34        318.91        94.15 o
   5   6  15        245.95        316.34        67.04 o
   6   6  15        522.30        584.02        82.06 o
   7   6  15        656.85        759.08        98.24 o
  -8   7  15         32.04        119.16        71.50 o
  -7   7  15        293.33        295.56       104.71 o
  -6   7  15        185.94        120.14        48.34 o
  -5   7  15        173.10        159.95        52.54 o
  -4   7  15        219.56        162.36        46.35 o
  -3   7  15        808.09        953.96        49.35 o
  -2   7  15       1527.46       1542.93        65.47 o
  -1   7  15          6.20         18.06        13.74 o
   0   7  15         72.87         46.40        16.41 o
   1   7  15        352.37        356.69        29.18 o
   2   7  15         84.18        133.59        44.69 o
   3   7  15       2282.16       2393.21       125.54 o
   4   7  15        202.20        225.21        32.10 o
   5   7  15        427.85        438.31        68.68 o
   6   7  15        595.34        624.20        83.79 o
   7   7  15          9.59         -6.04        75.35 o
  -8   8  15        318.50        273.64        93.37 o
  -7   8  15        129.39        -60.84        60.84 o
  -6   8  15          0.27         29.09        50.11 o
  -5   8  15        107.80         95.92       111.53 o
  -4   8  15        233.48        231.04        74.27 o
  -3   8  15        994.24       1096.46        54.46 o
  -2   8  15          9.09         -2.52        14.93 o
  -1   8  15         16.79         11.52        13.49 o
   0   8  15        576.76        538.93        40.65 o
   1   8  15        618.58        616.97        35.76 o
   2   8  15        169.91        189.84        24.45 o
   3   8  15        104.39        101.98        21.05 o
   4   8  15         69.09         54.06        37.64 o
   5   8  15          0.09         31.95        67.51 o
   6   8  15          1.06        -37.65        41.70 o
   7   8  15        323.62        432.62       115.28 o
  -7   9  15         68.68        -18.70        56.06 o
  -6   9  15        179.55        156.48        68.17 o
  -5   9  15       2000.59       1951.07       134.11 o
  -4   9  15          5.29         15.10        56.43 o
  -3   9  15       1258.45       1338.84        61.34 o
  -2   9  15       1062.53       1088.75        47.56 o
  -1   9  15        388.36        439.34        29.71 o
   0   9  15          0.30        -16.27        16.27 o
   1   9  15         31.82         33.68        14.72 o
   2   9  15        110.92         76.67        23.80 o
   3   9  15         60.89         59.33        31.38 o
   4   9  15        325.91        307.00        29.58 o
   5   9  15        312.89        393.50        62.91 o
   6   9  15         11.02         -7.58        63.52 o
   7   9  15          0.63       -106.05       106.05 o
  -7  10  15       1102.30       1154.12       170.18 o
  -6  10  15        148.88        198.89        81.00 o
  -5  10  15         42.53        -19.58        49.90 o
  -4  10  15          3.07         15.63        35.78 o
  -3  10  15        405.04        419.63        37.47 o
  -2  10  15        644.15        615.27        38.08 o
  -1  10  15       2234.35       2312.92        59.89 o
   0  10  15       1574.90       1525.29        64.85 o
   1  10  15         93.23        101.36        35.93 o
   2  10  15        208.48        181.61        65.35 o
   3  10  15          0.05         21.83        51.78 o
   4  10  15        809.14        761.60       128.40 o
   5  10  15        599.31        663.48        77.02 o
   6  10  15        111.71        144.21        45.21 o
   7  10  15         33.23         37.86        72.89 o
  -7  11  15       1477.75       1759.15       208.83 o
  -6  11  15        153.34        226.01        78.26 o
  -5  11  15        570.08        531.21       106.92 o
  -4  11  15          0.68        -55.14        55.14 o
  -3  11  15         19.07         38.04        18.66 o
  -2  11  15       1981.00       2000.86        59.63 o
  -1  11  15       3134.44       3143.48        70.29 o
   0  11  15       2683.89       2768.57       186.51 o
   1  11  15       1139.04       1125.74       128.83 o
   2  11  15          0.51        108.52        60.17 o
   3  11  15          1.36         58.98        61.71 o
   4  11  15       1998.39       1915.34       200.81 o
   5  11  15         68.23         95.17        77.06 o
   6  11  15        186.48        200.84        87.37 o
   7  11  15          6.11       -114.34       114.34 o
  -7  12  15        349.77        345.60        98.73 o
  -6  12  15        214.99        306.15        92.85 o
  -5  12  15        636.33        575.21       112.79 o
  -4  12  15        595.02        593.78       157.56 o
  -3  12  15         98.38         75.42        26.78 o
  -2  12  15          0.68        -26.88        26.88 o
  -1  12  15         18.84          1.44        22.81 o
   0  12  15       1475.78       1435.42       135.94 o
   1  12  15       3787.44       3725.98       222.90 o
   2  12  15          0.09         61.08        60.21 o
   3  12  15         34.55         22.88        53.23 o
   4  12  15        214.29        227.95        81.09 o
   5  12  15        331.94        187.93        68.41 o
   6  12  15        272.28        325.50       103.15 o
  -7  13  15         22.08        136.52        74.80 o
  -6  13  15        116.51         32.13        62.20 o
  -5  13  15       1943.49       1948.35       193.05 o
  -4  13  15        364.89        374.26        61.21 o
  -3  13  15        639.42        681.94        54.65 o
  -2  13  15          0.20          8.89        19.06 o
  -1  13  15        125.27        137.23        25.02 o
   0  13  15         82.14         87.01        48.07 o
   1  13  15       2601.38       2672.81       194.28 o
   2  13  15       2012.65       2192.09       191.45 o
   3  13  15       3091.62       3098.36       238.30 o
   4  13  15       1271.55       1359.18       177.38 o
   5  13  15        223.82        140.93        63.04 o
   6  13  15         48.84         64.20        75.81 o
  -7  14  15         19.87         71.41        63.53 o
  -6  14  15          1.50        130.43        83.12 o
  -5  14  15          8.42        -37.56        66.78 o
  -4  14  15        325.21        291.59        54.73 o
  -3  14  15         91.83        209.24        57.79 o
  -2  14  15       1743.90       1868.99        77.38 o
  -1  14  15         20.87         17.58        16.56 o
   0  14  15        298.51        353.43        59.32 o
   1  14  15        681.77        544.59       102.31 o
   2  14  15        411.37        379.05        93.51 o
   3  14  15        242.01        286.53        93.59 o
   4  14  15         28.81          5.72        57.34 o
   5  14  15         87.86        118.71        75.10 o
   6  14  15        221.59        212.61        90.29 o
  -7  15  15         84.78        -86.70        86.70 o
  -6  15  15        157.84        159.36        83.14 o
  -5  15  15        173.20        177.05        73.19 o
  -4  15  15        872.63        884.93        88.98 o
  -3  15  15        598.93        585.78        73.76 o
  -2  15  15         42.87         94.26        32.41 o
  -1  15  15        271.73        239.29        30.32 o
   0  15  15        395.78        430.20        82.85 o
   1  15  15         89.77        183.62        63.11 o
   2  15  15         12.99         -2.39        63.38 o
   3  15  15       9253.03       9792.05       430.44 o
   4  15  15        313.67        126.28        80.00 o
   5  15  15       1405.86       1540.30       199.39 o
   6  15  15         25.86        -97.32        97.32 o
  -7  16  15        219.92        179.29        80.67 o
  -6  16  15         49.34        217.83        95.94 o
  -5  16  15          8.04         11.20        37.38 o
  -4  16  15       1241.86       1138.07       101.73 o
  -3  16  15        289.17        236.34        89.88 o
  -2  16  15       1096.84       1110.80        79.40 o
  -1  16  15        331.37        359.13        52.27 o
   0  16  15        971.33       1009.28       119.23 o
   1  16  15       1320.98       1456.95       151.47 o
   2  16  15       6073.24       5787.72       318.43 o
   3  16  15       1639.00       1866.92       194.11 o
   4  16  15       1103.45        862.64       144.39 o
   5  16  15          0.44        -86.43        86.43 o
  -6  17  15        141.50        175.85        79.84 o
  -5  17  15         24.84          7.28       109.96 o
  -4  17  15        350.72        323.90        60.28 o
  -3  17  15         50.50         99.93        69.70 o
  -2  17  15        251.91        169.03        71.73 o
  -1  17  15        801.12        801.61        75.51 o
   0  17  15        546.93        614.99        68.49 o
   1  17  15        705.80        646.50       107.82 o
   2  17  15        154.58        109.43        57.25 o
   3  17  15         59.93        -23.10        64.83 o
   4  17  15         23.81         -7.77        60.11 o
   5  17  15        422.71        315.79       101.47 o
  -6  18  15        139.88        157.95        75.79 o
  -5  18  15        417.26        438.40        70.01 o
  -4  18  15        155.14        234.53        60.31 o
  -3  18  15        155.90         75.64        71.58 o
  -2  18  15        160.22        248.46        47.30 o
  -1  18  15         11.43         -4.41        27.64 o
   0  18  15       1052.24       1042.43        90.29 o
   1  18  15        891.18        968.64       131.13 o
   2  18  15         33.77         46.00        52.14 o
   3  18  15       1617.16       1557.84       184.51 o
   4  18  15        359.73        434.64       122.87 o
   5  18  15         63.88        107.91        82.34 o
  -6  19  15        274.96        447.39       103.73 o
  -5  19  15        304.36        339.05        99.74 o
  -4  19  15        110.13        117.91        45.32 o
  -3  19  15         92.00         43.19        50.41 o
  -2  19  15         84.61        146.53        55.49 o
  -1  19  15         80.10         25.11        24.82 o
   0  19  15         44.59         67.12        74.16 o
   1  19  15        148.47        143.67        51.76 o
   2  19  15        555.16        622.61       110.23 o
   3  19  15         54.99         14.75        52.55 o
   4  19  15         94.61         17.84        55.21 o
   5  19  15       1043.19       1036.96       176.92 o
  -5  20  15        256.00        256.24        53.69 o
  -4  20  15        129.42         86.23        40.05 o
  -3  20  15          2.28         83.51        49.60 o
  -2  20  15        202.68        193.08        55.00 o
  -1  20  15        478.41        569.72        81.26 o
   0  20  15        168.16        132.50        41.34 o
   1  20  15         68.56        106.71        76.55 o
   2  20  15          0.16        -32.14        50.03 o
   3  20  15        145.95        136.24        76.38 o
   4  20  15        296.06        411.38       128.23 o
  -5  21  15          3.70        -45.61        45.61 o
  -4  21  15         90.16         91.65       138.45 o
  -3  21  15        164.38        148.06        52.86 o
  -2  21  15          2.13         48.17        56.49 o
  -1  21  15         37.13        100.34        48.46 o
   0  21  15         58.30        139.41        76.84 o
   1  21  15          0.40         -4.18        36.09 o
   2  21  15         84.68        -10.24        63.54 o
   3  21  15         93.31        103.22        65.35 o
   4  21  15        342.92        679.02       139.52 o
  -4  22  15         25.40        116.39        50.12 o
  -3  22  15        161.19        236.11        66.81 o
  -2  22  15        518.81        630.46       180.04 o
  -1  22  15        597.47        763.82        93.30 o
   0  22  15        153.36        226.31        76.97 o
   1  22  15        131.51        203.26        54.01 o
   2  22  15         26.26         24.30        59.71 o
   3  22  15        242.46        295.13        94.26 o
   4  22  15         45.36         25.16        72.86 o
  -4  23  15         69.79        120.65       210.12 o
  -3  23  15          2.24         14.37        43.08 o
  -2  23  15         23.91        -32.32        61.19 o
  -1  23  15        544.03        497.48       113.97 o
   0  23  15         19.48        -33.33        62.92 o
   1  23  15        194.56        456.93       106.50 o
   2  23  15        328.68        347.57       100.82 o
   3  23  15        812.47       1134.78       162.56 o
  -3  24  15         92.13        143.09        51.34 o
  -2  24  15         29.96         -8.88        53.29 o
  -1  24  15        457.70        479.25        78.63 o
   0  24  15        350.31        334.53        92.22 o
   1  24  15         15.09          0.98        59.11 o
   3  24  15        425.61        443.02       112.23 o
  -2  25  15         30.94        -83.80        83.80 o
  -1  25  15         82.77        203.64       128.73 o
   0  25  15          3.30         67.40        55.35 o
  -1  26  15         41.09         99.73        70.06 o
  -8   0  16        636.34        564.76       130.12 o
  -7   0  16        121.90        179.73        95.68 o
  -6   0  16      27571.93      28027.63       742.19 o
  -5   0  16        353.87        297.64        90.86 o
  -4   0  16       4996.29       2592.66      1246.24 o
  -3   0  16       1537.67       1394.20       138.54 o
  -2   0  16        741.52        662.21        91.48 o
  -1   0  16        441.40        311.76        66.23 o
   0   0  16        435.48        452.59        72.02 o
   1   0  16        274.40        208.86        63.16 o
   2   0  16          8.11         19.24        42.89 o
   3   0  16          7.69         38.03        51.37 o
   4   0  16        490.28        694.58       112.55 o
   5   0  16        486.27        464.74       104.85 o
   6   0  16         10.95        -24.80        56.59 o
   7   0  16        887.98        729.93       136.23 o
   8   0  16        493.90        748.17       145.16 o
  -8   1  16        419.02        506.82       135.45 o
  -7   1  16         12.58         -3.69        65.88 o
  -6   1  16       1795.59       1857.93       144.80 o
  -5   1  16         10.92         76.22        50.60 o
  -4   1  16       2908.79       3012.83       151.90 o
  -3   1  16         22.55         38.66        29.32 o
  -2   1  16       1521.53       1476.16        92.55 o
  -1   1  16        346.52        313.51        44.65 o
   0   1  16       1089.16       1064.17        73.47 o
   1   1  16       1394.24       1360.64        92.24 o
   2   1  16       2211.72       2208.66       120.56 o
   3   1  16       1041.39       1126.55        91.09 o
   4   1  16        286.20        310.46        71.28 o
   5   1  16        816.87        927.44        99.51 o
   6   1  16         19.54         35.66        42.99 o
   7   1  16         49.97         21.64        45.58 o
   8   1  16         50.69        -49.97        58.03 o
  -8   2  16       1613.82       1576.00       210.54 o
  -7   2  16        105.87         92.12        60.96 o
  -6   2  16       5082.85       5154.23       228.05 o
  -5   2  16         61.47        121.00        25.84 o
  -4   2  16       1027.59        875.46        83.49 o
  -3   2  16        358.50        321.68        50.53 o
  -2   2  16       1057.24       1122.68        82.41 o
  -1   2  16       1877.28       1980.04       100.62 o
   0   2  16          1.75         -4.61        36.48 o
   1   2  16        410.08        463.35        54.37 o
   2   2  16       2076.42       2115.47       118.34 o
   3   2  16        777.07        885.85        84.67 o
   4   2  16       1188.89       1203.17        99.92 o
   5   2  16        437.02        401.19        69.73 o
   6   2  16          0.38         -3.42        64.17 o
   7   2  16         85.11        131.66       104.49 o
   8   2  16        658.26        647.24       120.96 o
  -8   3  16        225.12        210.16        96.65 o
  -7   3  16         75.88        155.19        88.89 o
  -6   3  16        342.02        356.90       163.94 o
  -5   3  16        320.27        375.23        72.48 o
  -4   3  16        976.72       1024.10        92.10 o
  -3   3  16        357.32        290.47        59.15 o
  -2   3  16          7.60          2.65        32.29 o
  -1   3  16        905.39        944.49        74.77 o
   0   3  16       2409.99       2392.88       107.10 o
   1   3  16       3694.39       3722.94       130.70 o
   2   3  16       2748.82       2626.30       131.07 o
   3   3  16        410.74        370.19        59.17 o
   4   3  16       1002.53       1092.50       108.03 o
   5   3  16        761.46        657.11        85.07 o
   6   3  16        934.24       1049.29       112.21 o
   7   3  16        379.42        421.55        75.43 o
   8   3  16         28.42         81.46        57.01 o
  -7   4  16         23.08         31.09        83.92 o
  -6   4  16       2190.42       2183.24       262.65 o
  -5   4  16        172.25        150.45        45.10 o
  -4   4  16        341.06        277.40        54.01 o
  -3   4  16         93.96         73.51        20.83 o
  -2   4  16        197.79        198.46        46.45 o
  -1   4  16        119.47         95.83        35.52 o
   0   4  16        263.59        323.11        33.37 o
   1   4  16       1010.54       1191.51        74.88 o
   2   4  16        225.14        328.45        53.63 o
   3   4  16       3023.35       2937.37       200.18 o
   4   4  16        362.23        330.69        60.16 o
   5   4  16        188.96        237.94        56.58 o
   6   4  16         49.40         37.66        46.69 o
   7   4  16         74.67          8.34        38.65 o
   8   4  16          0.73        -44.37        44.37 o
  -7   5  16         22.98         20.75        73.88 o
  -6   5  16          7.79          5.42        39.50 o
  -5   5  16          1.94         -9.48        36.52 o
  -4   5  16       2817.24       2765.71       144.93 o
  -3   5  16       1063.17       1050.98        62.58 o
  -2   5  16       6290.11       6485.11       152.34 o
  -1   5  16       1437.47       1346.17        66.51 o
   0   5  16       3199.33       3302.67        94.45 o
   1   5  16       1387.39       1330.97       154.26 o
   2   5  16        797.35        735.77       108.96 o
   3   5  16        117.76        196.30        43.25 o
   4   5  16       4361.23       4573.68       188.26 o
   5   5  16         92.19         82.38        43.42 o
   6   5  16          0.27          0.19        37.62 o
   7   5  16        319.50        229.97        63.53 o
   8   5  16          8.93         33.62        79.57 o
  -7   6  16        100.15         53.75        46.12 o
  -6   6  16         38.63         17.66        41.34 o
  -5   6  16         99.79        127.14        48.65 o
  -4   6  16         14.23         10.46        33.07 o
  -3   6  16          2.22         14.85        20.64 o
  -2   6  16        262.92        207.54        32.46 o
  -1   6  16        547.65        515.87        43.52 o
   0   6  16       1529.76       1546.80        64.99 o
   1   6  16        117.54         79.90        23.81 o
   2   6  16        806.24        895.08        62.02 o
   3   6  16        545.72        569.38        69.37 o
   4   6  16       1926.40       1951.10       125.59 o
   5   6  16         47.58         40.24        43.82 o
   6   6  16         19.32          3.78        45.36 o
   7   6  16         47.52         10.71        42.64 o
  -7   7  16          2.03        -58.00        58.00 o
  -6   7  16       1106.85        945.72       103.51 o
  -5   7  16         57.77          9.89        37.11 o
  -4   7  16        418.75        530.42        69.80 o
  -3   7  16        159.78        208.02        29.61 o
  -2   7  16         45.06         19.26        21.48 o
  -1   7  16        905.03        967.95        62.03 o
   0   7  16       1244.55       1339.12        60.47 o
   1   7  16       2146.64       2033.10        72.70 o
   2   7  16        100.40         96.82        25.92 o
   3   7  16       1135.87       1315.36       100.71 o
   4   7  16         86.74         15.05        42.27 o
   5   7  16       1399.47       1561.73       121.56 o
   6   7  16       1621.58       1706.46       163.55 o
   7   7  16          0.66         76.37        43.45 o
  -7   8  16         82.86          5.24        77.70 o
  -6   8  16       1384.99       1294.30       125.28 o
  -5   8  16        205.76        361.76        74.83 o
  -4   8  16        560.18        419.85        68.88 o
  -3   8  16        284.70        261.02        34.52 o
  -2   8  16         29.18         10.28        19.81 o
  -1   8  16        935.82        940.29        45.74 o
   0   8  16       1880.11       2038.69        74.85 o
   1   8  16        700.66        745.81        44.12 o
   2   8  16        467.06        487.01        39.57 o
   3   8  16        468.28        505.94        43.05 o
   4   8  16        337.49        306.43        34.70 o
   5   8  16        351.51        390.57        70.06 o
   6   8  16        195.59        217.26        56.47 o
   7   8  16          7.36        224.68        77.50 o
  -7   9  16          0.38        -40.99        67.83 o
  -6   9  16          1.51        -51.98        60.58 o
  -5   9  16         50.33         14.56        39.28 o
  -4   9  16        915.68        991.56        67.10 o
  -3   9  16         18.13        -24.18        24.18 o
  -2   9  16       1445.30       1409.26        92.97 o
  -1   9  16         22.87         36.18        16.74 o
   0   9  16        284.16        267.22        30.29 o
   1   9  16        959.88       1036.54        66.61 o
   2   9  16        154.55        169.88        33.29 o
   3   9  16        726.05        642.09        31.96 o
   4   9  16       1585.14       1515.66       176.25 o
   5   9  16          5.16        -11.58        38.88 o
   6   9  16          9.97         20.78        36.25 o
   7   9  16         30.89        -39.27        75.31 o
  -7  10  16        100.44         -4.38        74.31 o
  -6  10  16         32.47         90.20        58.73 o
  -5  10  16         12.82        -32.98        51.50 o
  -4  10  16         99.18         71.73        26.79 o
  -3  10  16        193.22        211.93        32.62 o
  -2  10  16        781.74        927.78        60.37 o
  -1  10  16       2330.52       2412.97        74.38 o
   0  10  16         66.79         84.24        21.02 o
   1  10  16        817.87        813.97        48.09 o
   2  10  16         27.72          6.03        47.19 o
   3  10  16         29.16        -17.48        54.98 o
   4  10  16       1204.89       1090.79       152.92 o
   5  10  16        307.88        276.73        63.73 o
   6  10  16         30.13         15.65        38.19 o
   7  10  16         81.17        -54.55        87.74 o
  -7  11  16       1133.21       1241.39       178.33 o
  -6  11  16        116.71         48.34        63.24 o
  -5  11  16       2113.82       1804.85       191.41 o
  -4  11  16         47.55         31.02        30.40 o
  -3  11  16         59.70         44.92        27.85 o
  -2  11  16        107.37         80.49        25.02 o
  -1  11  16        542.31        516.64        36.84 o
   0  11  16       1750.49       1811.49        83.53 o
   1  11  16       1301.42       1158.39       130.58 o
   2  11  16        126.41        111.68        60.32 o
   3  11  16        793.37        831.44       128.78 o
   4  11  16        143.82        172.84        81.38 o
   5  11  16          6.49         -2.05        63.59 o
   6  11  16          0.11        -42.44        87.08 o
  -7  12  16        176.11        145.36        73.62 o
  -6  12  16        795.37        862.51       140.67 o
  -5  12  16          6.39         -9.16        57.15 o
  -4  12  16        796.75        676.63        74.42 o
  -3  12  16         21.77         19.50        36.36 o
  -2  12  16        758.72        827.81        58.49 o
  -1  12  16         56.46         72.65        21.86 o
   0  12  16          0.66         24.82        36.38 o
   1  12  16         98.21        183.39        65.69 o
   2  12  16        378.91        687.76       118.32 o
   3  12  16       3938.43       4116.10       282.40 o
   4  12  16         21.13        -46.68        63.08 o
   5  12  16        173.73        155.84        78.36 o
   6  12  16        224.53         62.48        74.48 o
  -7  13  16          1.12         79.30        88.47 o
  -6  13  16         36.54        148.28        77.09 o
  -5  13  16        114.87        110.59        64.28 o
  -4  13  16          9.46          5.18        32.37 o
  -3  13  16       2691.50       2797.28       141.26 o
  -2  13  16        115.90        114.55        37.39 o
  -1  13  16        164.04        213.14        31.18 o
   0  13  16          2.71         26.46        40.65 o
   1  13  16        552.87        695.86       106.03 o
   2  13  16       2048.04       2062.21       187.67 o
   3  13  16        845.54        948.78       146.97 o
   4  13  16         87.57          4.36        52.93 o
   5  13  16         35.46        129.79        83.00 o
   6  13  16         60.29        -88.67        88.67 o
  -7  14  16          0.64        -45.76        66.72 o
  -6  14  16         62.74         22.17        52.66 o
  -5  14  16        265.53        242.01        54.32 o
  -4  14  16         11.23        -22.49        44.63 o
  -3  14  16         14.80         83.92        77.14 o
  -2  14  16        801.95        856.70        63.46 o
  -1  14  16          0.83          4.50        16.94 o
   0  14  16         21.67         19.99        37.29 o
   1  14  16          0.37        -28.87        49.92 o
   2  14  16       1307.55       1218.70       148.83 o
   3  14  16       1742.79       1594.75       181.26 o
   4  14  16        224.33        207.66        73.62 o
   5  14  16        154.29         97.91        65.79 o
   6  14  16         51.45         15.72        73.69 o
  -7  15  16        189.88        148.49        74.38 o
  -6  15  16        403.30        459.94       103.76 o
  -5  15  16        211.87        188.23        50.16 o
  -4  15  16        371.82        434.56        65.95 o
  -3  15  16        704.42        847.98        85.99 o
  -2  15  16          0.08         12.63        26.66 o
  -1  15  16       2607.68       2610.29       109.33 o
   0  15  16        383.57        408.95        84.76 o
   1  15  16       1544.93       1379.04       151.57 o
   2  15  16         23.52         26.79        57.33 o
   3  15  16        204.78        193.75        82.92 o
   4  15  16        123.11         65.30        57.24 o
   5  15  16       2095.78       2061.81       231.87 o
  -6  16  16          2.27        -44.51        65.80 o
  -5  16  16       1557.98       1543.11       174.64 o
  -4  16  16        169.26        196.29        56.40 o
  -3  16  16        248.46        239.86        52.23 o
  -2  16  16         17.51         14.05        39.54 o
  -1  16  16         26.87        -23.58        37.04 o
   0  16  16        894.69        886.53       116.26 o
   1  16  16        120.87         94.63        53.85 o
   2  16  16        229.00        209.27        81.63 o
   3  16  16       3122.65       3141.64       255.04 o
   4  16  16        522.76        540.31       121.84 o
   5  16  16        896.95        780.29       149.97 o
  -6  17  16         73.20        -14.18        60.59 o
  -5  17  16        137.39        123.05        79.12 o
  -4  17  16         57.83         93.30        86.51 o
  -3  17  16          0.02         25.98        38.67 o
  -2  17  16        621.56        657.22        67.37 o
  -1  17  16        239.84        224.16        37.43 o
   0  17  16        629.81        684.62        74.04 o
   1  17  16       1204.97       1429.36       153.55 o
   2  17  16          9.33         15.10        47.89 o
   3  17  16        199.28        199.61        92.97 o
   4  17  16        393.28        390.28       110.74 o
   5  17  16        936.93        955.28       168.96 o
  -6  18  16          0.08        -13.18        45.77 o
  -5  18  16        357.37        409.22        73.12 o
  -4  18  16         40.86         80.77        43.42 o
  -3  18  16         17.95         31.67        58.58 o
  -2  18  16         45.75         18.81        28.66 o
  -1  18  16         26.36         36.61        27.81 o
   0  18  16          8.54         63.55        65.52 o
   1  18  16        988.00        914.66       131.97 o
   2  18  16        109.69         77.11        44.98 o
   3  18  16        712.02        510.83       111.46 o
   4  18  16        221.99         94.02        73.11 o
   5  18  16         52.41         47.75        75.40 o
  -6  19  16         15.78         81.00        75.07 o
  -5  19  16        160.90        101.85        64.32 o
  -4  19  16          0.35         14.61        52.57 o
  -3  19  16        245.12        239.12        52.82 o
  -2  19  16         27.19         -9.06        36.36 o
  -1  19  16          9.99          3.06        42.46 o
   0  19  16         41.39         76.35        34.42 o
   1  19  16         15.61         16.19        44.35 o
   2  19  16        184.25        208.31        76.90 o
   3  19  16        649.86        757.80       137.61 o
   4  19  16        104.96          9.47        63.06 o
  -5  20  16         13.96        -62.10        63.04 o
  -4  20  16          7.85         54.68        45.33 o
  -3  20  16         15.21         44.41        39.49 o
  -2  20  16        488.28        457.20        99.95 o
  -1  20  16        362.96        323.05        60.59 o
   0  20  16        269.97        269.04        92.17 o
   1  20  16         10.68         66.48        57.03 o
   2  20  16         33.45        -52.84        52.84 o
   3  20  16         27.54         -8.08        72.65 o
   4  20  16        502.70        502.81       129.44 o
  -5  21  16        901.32        728.15       132.66 o
  -4  21  16         68.66         84.69        48.58 o
  -3  21  16        471.99        601.67        85.86 o
  -2  21  16        162.20         46.87        58.57 o
  -1  21  16        633.89        724.39       137.31 o
   0  21  16          0.08         21.95        53.98 o
   1  21  16        179.82        267.66        60.07 o
   2  21  16        225.08        270.81        94.83 o
   3  21  16        642.39        796.70       138.24 o
   4  21  16         53.25        -41.33        76.82 o
  -4  22  16         55.71         37.66        53.39 o
  -3  22  16        207.06        289.26       140.71 o
  -2  22  16          2.29        -66.96        66.96 o
  -1  22  16        642.85        632.79       160.67 o
   0  22  16         18.77         80.18        68.26 o
   1  22  16          5.66        -84.05        84.05 o
   2  22  16         84.50        194.13        96.08 o
   3  22  16          2.06          7.94        60.38 o
   4  22  16        106.52         63.18        83.25 o
  -4  23  16         41.01        121.01        48.74 o
  -3  23  16         66.21         80.11        69.89 o
  -2  23  16         38.83        -39.50        72.37 o
  -1  23  16        106.43         65.16       111.57 o
   0  23  16         38.08         83.11        61.45 o
   1  23  16         58.15        286.99       108.65 o
   2  23  16        231.48        296.94        87.47 o
   3  23  16         41.75        122.91        79.01 o
  -3  24  16         54.01         95.26        53.97 o
  -2  24  16          2.56         16.57        48.71 o
  -1  24  16         43.25         84.13        48.82 o
   0  24  16         14.03        -37.08        64.30 o
   1  24  16        769.83        810.36       160.98 o
   3  24  16        191.27        382.99       114.59 o
  -2  25  16          2.03        -41.23        76.29 o
  -1  25  16          0.38        -61.18       104.59 o
   0  25  16        236.81        139.54        58.37 o
  -7   1  17        551.20        653.57        91.18 o
  -6   1  17         10.82         17.76        48.61 o
  -5   1  17        125.61        116.45        52.69 o
  -4   1  17        663.02        598.42        78.12 o
  -3   1  17        107.47        110.35        36.21 o
  -2   1  17       2645.58       3020.45       134.63 o
  -1   1  17        635.60        610.81        59.88 o
   0   1  17        133.31        191.89        39.49 o
   1   1  17        941.47        946.99        81.24 o
   2   1  17       3050.76       2880.65       173.78 o
   3   1  17        906.69        865.98       130.13 o
   4   1  17        330.27        285.27        55.78 o
   5   1  17         25.96         28.66        40.57 o
   6   1  17          6.44        160.79        54.90 o
   7   1  17        274.02        302.44        70.50 o
   8   1  17          0.12         48.36        43.23 o
  -7   2  17        358.92        400.47        87.94 o
  -6   2  17          1.65         67.54        45.06 o
  -5   2  17        567.66        607.70        83.57 o
  -4   2  17         91.30        159.53        90.65 o
  -3   2  17         18.29         22.73        30.42 o
  -2   2  17        156.91        196.35        47.19 o
  -1   2  17         68.24         77.93        37.21 o
   0   2  17       1148.19       1189.18        80.07 o
   1   2  17        247.31        315.85        46.86 o
   2   2  17         78.31         50.99        39.88 o
   3   2  17        457.19        312.43        58.23 o
   4   2  17        639.86        476.20        69.48 o
   5   2  17        519.95        503.09        76.93 o
   6   2  17          2.79        -40.46        44.65 o
   7   2  17        205.72        200.09        56.20 o
   8   2  17        259.79        213.38        88.48 o
  -7   3  17        119.60        109.24        45.91 o
  -6   3  17        103.26         86.53        83.61 o
  -5   3  17       4216.71       4253.15       195.24 o
  -4   3  17          9.98         -5.14        25.67 o
  -3   3  17        172.60        185.42        45.14 o
  -2   3  17        263.13        215.90        43.75 o
  -1   3  17       2039.68       1801.99        98.24 o
   0   3  17         71.15        154.04        37.04 o
   1   3  17       1223.25       1269.66        82.44 o
   2   3  17       1260.68       1080.47        88.78 o
   3   3  17         37.17         31.24        31.00 o
   4   3  17          8.75         -2.19        40.22 o
   5   3  17          1.52          4.00        39.54 o
   6   3  17        110.86         85.63        47.29 o
   7   3  17        292.82        354.14        73.31 o
   8   3  17          1.61         -3.24        66.57 o
  -7   4  17        321.54        312.67        73.21 o
  -6   4  17          0.04         -6.96        50.86 o
  -5   4  17         75.73        121.93        51.43 o
  -4   4  17       1051.65        913.72        85.19 o
  -3   4  17       1723.94       1834.99       113.57 o
  -2   4  17        130.65         77.82        30.35 o
  -1   4  17       4014.27       3932.10       144.70 o
   0   4  17       9094.05       8922.09       153.14 o
   1   4  17         44.37         69.68        28.21 o
   2   4  17        865.80        935.95        84.52 o
   3   4  17          9.22         42.94        43.09 o
   4   4  17        696.57        717.08        81.06 o
   5   4  17       1350.68       1251.15       111.64 o
   6   4  17        615.22        502.50        84.90 o
   7   4  17          8.16        -17.53        70.57 o
   8   4  17         27.24        -52.42        59.43 o
  -7   5  17        126.67        204.64        79.27 o
  -6   5  17        317.87        449.26        92.64 o
  -5   5  17       2400.29       2311.90       217.70 o
  -4   5  17          4.69        -16.40        16.40 o
  -3   5  17       1421.83       1593.26       107.24 o
  -2   5  17         15.57          9.04        31.55 o
  -1   5  17       1565.41       1587.19        93.90 o
   0   5  17        101.43         90.32        30.39 o
   1   5  17        116.16        110.43        66.49 o
   2   5  17         49.35         57.96        30.41 o
   3   5  17          2.34         11.81        34.50 o
   4   5  17        124.65        131.38        50.23 o
   5   5  17        217.44        190.05        59.05 o
   6   5  17         10.33        -37.84        40.63 o
   7   5  17        252.67        231.90        61.87 o
  -7   6  17        293.91        336.45        71.20 o
  -6   6  17        333.99        224.84        80.57 o
  -5   6  17       1432.35       1467.33       118.89 o
  -4   6  17         74.24         47.07        31.50 o
  -3   6  17          8.10         -1.07        14.97 o
  -2   6  17       1277.52       1429.25        94.70 o
  -1   6  17        308.36        302.95        36.63 o
   0   6  17       5247.44       5015.91       130.60 o
   1   6  17          6.78        -23.29        64.00 o
   2   6  17        146.21        145.00        33.86 o
   3   6  17       1683.72       1620.05       125.53 o
   4   6  17       2949.14       2753.40       152.63 o
   5   6  17          7.00         87.13        45.26 o
   6   6  17        195.47        128.41        50.50 o
   7   6  17          2.03        -34.65        48.06 o
  -7   7  17          0.16          8.18        76.38 o
  -6   7  17          0.67          3.54        47.05 o
  -5   7  17          6.88         39.26        41.97 o
  -4   7  17          5.18         18.40        19.96 o
  -3   7  17        298.50        259.94        32.95 o
  -2   7  17         68.72         38.36        31.85 o
  -1   7  17          4.70         24.66        15.85 o
   0   7  17        123.82        128.77        24.58 o
   1   7  17        299.32        305.09        32.93 o
   2   7  17       1329.28       1245.96        87.51 o
   3   7  17        340.21        412.78        97.88 o
   4   7  17        311.20        320.68        61.00 o
   5   7  17        710.69        669.91        84.24 o
   6   7  17         47.38         48.12        46.49 o
   7   7  17          0.03         35.46        54.40 o
  -7   8  17        394.47        222.51        77.99 o
  -6   8  17         10.53          5.04        43.75 o
  -5   8  17         32.97         46.85        45.02 o
  -4   8  17        336.86        382.73        60.89 o
  -3   8  17       1277.70       1272.64        67.71 o
  -2   8  17        253.92        213.56        50.98 o
  -1   8  17        219.28        235.50        37.93 o
   0   8  17       1076.93       1144.79        67.96 o
   1   8  17         82.86         99.45        22.25 o
   2   8  17        987.30        925.30        56.19 o
   3   8  17        153.54        142.24        27.22 o
   4   8  17        227.95        261.88        61.27 o
   5   8  17        696.98        755.77        88.91 o
   6   8  17          2.97         16.35        64.04 o
   7   8  17        185.26        248.76       105.92 o
  -7   9  17        324.42        331.57       103.79 o
  -6   9  17        554.22        561.27       120.89 o
  -5   9  17          1.24         71.17        40.57 o
  -4   9  17        178.95        132.16        34.37 o
  -3   9  17        521.82        423.71        43.30 o
  -2   9  17        269.58        272.53        48.05 o
  -1   9  17        223.03        255.25        28.07 o
   0   9  17       1905.28       1897.89        76.05 o
   1   9  17         58.63         76.83        52.49 o
   2   9  17       2390.94       2159.11        73.79 o
   3   9  17          1.26         -2.06         7.74 o
   4   9  17        165.89        126.08        69.66 o
   5   9  17          0.11        -49.71        49.71 o
   6   9  17         21.08         93.51        44.77 o
   7   9  17        375.35        450.21       130.11 o
  -7  10  17        138.78        107.92        73.28 o
  -6  10  17        320.85        257.94        90.47 o
  -5  10  17       1368.75       1224.62       113.09 o
  -4  10  17          8.44          3.84        29.65 o
  -3  10  17        828.01        783.59        58.85 o
  -2  10  17        311.16        298.25        51.77 o
  -1  10  17        183.94        176.41        23.83 o
   0  10  17         88.46         71.16        40.55 o
   1  10  17        920.30        886.17        52.66 o
   2  10  17         49.18        187.52        74.67 o
   3  10  17          1.01         54.68        55.05 o
   4  10  17        153.95         81.50        66.32 o
   5  10  17         25.62        -84.16        84.16 o
   6  10  17        450.39        426.04        73.08 o
  -7  11  17         45.84          8.76        66.87 o
  -6  11  17         41.08          5.13        55.47 o
  -5  11  17       1056.71       1044.63       147.10 o
  -4  11  17        630.06        720.02        61.95 o
  -3  11  17        938.06        881.34        63.61 o
  -2  11  17        866.24        774.74        75.26 o
  -1  11  17         80.07         99.35        21.32 o
   0  11  17          0.05          9.47        33.54 o
   1  11  17         51.69         46.31        14.87 o
   2  11  17       3097.73       2797.52       216.97 o
   3  11  17        257.39        302.47        90.76 o
   4  11  17        584.44        696.27       131.70 o
   5  11  17          0.17          0.90        62.81 o
   6  11  17          0.04        -49.32        86.44 o
  -7  12  17          0.01        -50.09        84.23 o
  -6  12  17        101.15         65.37        72.14 o
  -5  12  17        725.14        676.68        91.97 o
  -4  12  17         39.26         57.93        35.45 o
  -3  12  17         77.80        120.67        42.86 o
  -2  12  17        320.95        363.31        42.84 o
  -1  12  17       1174.88       1154.03        54.83 o
   0  12  17        548.89        580.92        96.31 o
   1  12  17        404.92        379.51        82.25 o
   2  12  17       1372.48       1296.55       154.17 o
   3  12  17       3434.26       3285.64       250.93 o
   4  12  17        181.27        262.09        94.34 o
   5  12  17         48.34         17.26        61.77 o
   6  12  17         87.92        189.64        92.29 o
  -7  13  17         34.92        -23.14        59.26 o
  -6  13  17        250.34        169.14        70.02 o
  -5  13  17        275.48        422.20        62.12 o
  -4  13  17         61.82        -18.02        38.13 o
  -3  13  17       2019.63       1735.49       113.30 o
  -2  13  17        542.70        644.60        68.39 o
  -1  13  17          0.27         -7.22        19.55 o
   0  13  17         74.99         66.53        45.18 o
   1  13  17        116.87        130.95        57.41 o
   2  13  17         84.19         63.51        62.76 o
   3  13  17        104.49         78.94        58.93 o
   4  13  17          1.65         31.74        70.60 o
   5  13  17        795.77        660.94       136.42 o
   6  13  17          2.17         83.47        78.86 o
  -6  14  17         82.67        212.30        92.04 o
  -5  14  17         33.73         48.48        58.04 o
  -4  14  17        504.14        355.48        61.30 o
  -3  14  17          5.05        -34.99        34.99 o
  -2  14  17       1032.02        954.58        85.16 o
  -1  14  17        628.01        664.07        68.03 o
   0  14  17       1949.59       1866.21       162.50 o
   1  14  17         68.59          1.59        46.40 o
   2  14  17       4377.23       4372.44       278.25 o
   3  14  17       1745.21       1621.12       191.15 o
   4  14  17        109.94        120.69        79.16 o
   5  14  17        222.93        139.51        72.14 o
  -6  15  17          0.78        -59.45        59.45 o
  -5  15  17          1.74         45.79        63.35 o
  -4  15  17          8.97         28.62        51.56 o
  -3  15  17         54.96         75.27        43.03 o
  -2  15  17         51.64         65.71        31.11 o
  -1  15  17        691.94        673.96        59.33 o
   0  15  17        188.84        164.13        66.16 o
   1  15  17        430.62        331.11        80.00 o
   2  15  17         80.54        113.13        69.51 o
   3  15  17        664.65        692.99       135.94 o
   4  15  17       1161.21       1186.40       166.49 o
   5  15  17       1654.05       1575.77       202.29 o
  -6  16  17          4.46        -74.34        81.15 o
  -5  16  17          5.86         36.51        50.54 o
  -4  16  17         22.74         23.18        60.09 o
  -3  16  17        352.31        412.46        83.30 o
  -2  16  17       1353.15       1366.17       105.11 o
  -1  16  17          6.55         16.03        33.01 o
   0  16  17        965.25        863.55       118.70 o
   1  16  17        107.76         26.98        45.75 o
   2  16  17         43.89         65.85        58.59 o
   3  16  17       1163.60        948.49       152.91 o
   4  16  17       1723.67       1788.19       213.79 o
   5  16  17       2088.89       2235.78       245.86 o
  -6  17  17          5.54         73.25        62.77 o
  -5  17  17         28.28         -8.63        60.03 o
  -4  17  17          4.01        -36.17        36.17 o
  -3  17  17        124.92        177.50        49.73 o
  -2  17  17         45.02        112.05        70.76 o
  -1  17  17         78.45         28.48        27.72 o
   0  17  17        178.38        190.04        43.54 o
   1  17  17       2300.93       2354.33       202.22 o
   2  17  17        146.56        250.11        81.86 o
   3  17  17         90.74         62.56        63.26 o
   4  17  17         15.83         25.82        74.64 o
   5  17  17         76.19         16.53        76.04 o
  -6  18  17        171.60        184.79        91.74 o
  -5  18  17         30.06        136.94        76.02 o
  -4  18  17        160.94        210.72        61.48 o
  -3  18  17         22.33         -3.83        36.05 o
  -2  18  17        685.20        765.02       130.97 o
  -1  18  17        120.08        145.59        56.00 o
   0  18  17          0.54         -9.54        40.73 o
   1  18  17         52.88         68.47        60.12 o
   2  18  17          0.91        -74.41        74.41 o
   3  18  17       1386.40       1588.64       190.80 o
   4  18  17        113.11         21.10        69.31 o
  -5  19  17        351.66        255.54        83.68 o
  -4  19  17        538.12        646.47       132.74 o
  -3  19  17        155.61        191.86       112.76 o
  -2  19  17         48.34         55.25        75.73 o
  -1  19  17         97.15        124.36        51.83 o
   0  19  17        567.13        609.32        76.26 o
   1  19  17         48.72         59.93        52.06 o
   2  19  17         89.74        124.41        75.10 o
   3  19  17         29.69         91.52        63.94 o
   4  19  17        783.92        891.21       153.74 o
  -5  20  17       1091.14       1151.74       162.85 o
  -4  20  17         93.36        205.41        75.37 o
  -3  20  17          1.23        101.00        46.39 o
  -2  20  17        331.47        315.51        87.30 o
  -1  20  17        336.94        329.71        60.59 o
   0  20  17        109.37         50.60        30.03 o
   1  20  17        176.29        150.86        58.37 o
   2  20  17         27.34         97.11        56.80 o
   3  20  17        354.79        529.93       111.55 o
   4  20  17         55.58         25.12        88.41 o
  -5  21  17         30.83        -10.07        45.71 o
  -4  21  17        253.44        353.32        77.46 o
  -3  21  17        134.86        145.84       102.37 o
  -2  21  17        585.89        707.98       129.37 o
  -1  21  17        110.12        114.24        44.12 o
   0  21  17          1.45        -53.27        60.86 o
   1  21  17        133.72         98.55        42.48 o
   2  21  17        362.48        420.86       104.03 o
   3  21  17         56.12        201.19        88.11 o
   4  21  17        244.59        151.02        80.65 o
  -4  22  17        288.82        260.95        98.22 o
  -3  22  17       1177.60       1274.52       119.71 o
  -2  22  17        194.56        327.96        98.10 o
  -1  22  17          1.39         -6.37        50.65 o
   0  22  17          0.69        -66.34        68.21 o
   1  22  17        482.78        362.93       103.84 o
   2  22  17         19.87        127.21        71.75 o
   3  22  17         44.22         16.60        59.07 o
  -3  23  17         86.00        178.17        62.81 o
  -2  23  17          4.80        -73.89        73.89 o
  -1  23  17         59.09         40.57       134.98 o
   0  23  17          0.51         30.18        63.94 o
   1  23  17         56.77          6.02        73.27 o
   3  23  17        163.71        224.47        87.66 o
  -3  24  17         58.47        -59.29        59.29 o
  -2  24  17          0.07        -81.47        81.47 o
  -1  24  17        167.38        297.81       101.48 o
   0  24  17        121.34        264.00        89.22 o
   1  24  17          2.41        132.43       109.79 o
  -1  25  17          1.30         21.07        57.97 o
   0  25  17        118.27         63.15        63.32 o
  -7   0  18         80.09         74.40        59.00 o
  -6   0  18        846.33       1001.81       150.12 o
  -5   0  18        810.25        694.65       123.09 o
  -4   0  18      52344.19      53945.11       914.28 o
  -3   0  18        827.94        625.58        98.00 o
  -2   0  18        474.04        527.43        90.43 o
  -1   0  18       4041.04       4093.02       215.56 o
   0   0  18        506.67        536.90        81.54 o
   1   0  18       2959.13       3248.83       209.10 o
   2   0  18        699.72        726.37       113.97 o
   3   0  18       3747.23       3703.62       237.31 o
   4   0  18        477.95        538.19       102.82 o
   5   0  18       1301.42       1047.58       148.92 o
   6   0  18        671.39        963.03       150.30 o
   7   0  18         12.02         48.07        61.79 o
   8   0  18        533.13        927.80       176.89 o
  -7   1  18          0.15        -35.26        43.90 o
  -6   1  18       2269.68       2311.12       160.44 o
  -5   1  18         49.44         51.49        45.21 o
  -4   1  18        652.61        649.87        82.13 o
  -3   1  18         15.52         16.44        31.47 o
  -2   1  18         54.17         81.04        38.21 o
  -1   1  18          1.66         -7.16        28.06 o
   0   1  18       4848.15       5235.84       198.61 o
   1   1  18        255.35        229.02        76.28 o
   2   1  18        737.55        706.08        78.13 o
   3   1  18       1151.45       1210.40        99.17 o
   4   1  18        331.43        284.81        58.02 o
   5   1  18         40.68         54.97        97.03 o
   6   1  18        298.28        331.95       104.30 o
   7   1  18        130.56        156.46        55.84 o
   8   1  18          1.43        -15.19        47.26 o
  -7   2  18         70.66         10.27       117.88 o
  -6   2  18        459.91        393.20        76.26 o
  -5   2  18         26.76         49.10        43.77 o
  -4   2  18      11700.86      11738.44       436.72 o
  -3   2  18         20.98        -24.78        32.18 o
  -2   2  18         32.52         17.38        28.91 o
  -1   2  18       2185.41       2122.57       110.07 o
   0   2  18        577.90        535.43        59.80 o
   1   2  18       1411.27       1285.77        88.34 o
   2   2  18         94.97        121.58        44.98 o
   3   2  18        918.96        863.85        87.95 o
   4   2  18       1512.14       1440.78       201.77 o
   5   2  18          4.17         18.76        55.85 o
   6   2  18        501.67        540.95       136.70 o
   7   2  18        424.91        321.76        66.91 o
   8   2  18        279.49        321.59        91.08 o
  -7   3  18         98.96        149.29       101.37 o
  -6   3  18       1778.57       1739.73       139.29 o
  -5   3  18        122.74        132.25        49.15 o
  -4   3  18        131.99        139.80        45.61 o
  -3   3  18         37.69         34.99        32.78 o
  -2   3  18        106.58        128.44        38.71 o
  -1   3  18        694.59        595.72        63.52 o
   0   3  18        202.96        250.08        42.34 o
   1   3  18       1009.41       1061.53        79.02 o
   2   3  18        183.86        194.72        47.23 o
   3   3  18       1144.63       1065.90        95.68 o
   4   3  18       1774.25       1833.71       137.15 o
   5   3  18        130.94        143.13        52.83 o
   6   3  18       1556.23       1641.79       137.98 o
   7   3  18        292.53        272.78        66.25 o
   8   3  18       1182.48       1291.07       190.17 o
  -7   4  18          2.21        -35.20        96.34 o
  -6   4  18          0.39         56.29        49.90 o
  -5   4  18         15.67        -28.59        42.02 o
  -4   4  18        929.07        616.30        62.21 o
  -3   4  18         74.37         51.69        29.82 o
  -2   4  18          1.69         19.18        53.37 o
  -1   4  18        537.09        584.61        63.78 o
   0   4  18        628.80        759.81        45.82 o
   1   4  18         57.35         85.18        33.59 o
   2   4  18         30.19         20.85        33.68 o
   3   4  18        267.98        228.30        52.48 o
   4   4  18        321.53        219.45        54.94 o
   5   4  18        516.54        475.73       127.69 o
   6   4  18        389.31        318.39       117.15 o
   7   4  18          2.81         28.90        40.96 o
   8   4  18         35.35        107.49        85.70 o
  -7   5  18          0.01          0.09        74.30 o
  -6   5  18       2283.22       2456.00       163.90 o
  -5   5  18        320.07        320.07        63.74 o
  -4   5  18         79.65         85.49        24.48 o
  -3   5  18          0.08         40.78        33.59 o
  -2   5  18       2208.80       2181.12       118.64 o
  -1   5  18       1499.58       1614.80        96.42 o
   0   5  18        937.24        969.52        95.70 o
   1   5  18        308.26        316.57        44.05 o
   2   5  18         93.25        121.72        36.03 o
   3   5  18         31.59          0.25        34.51 o
   4   5  18         37.61         13.30        51.15 o
   5   5  18       2299.47       2374.97       157.18 o
   6   5  18        137.27         40.44        48.38 o
   7   5  18         66.72        106.94        87.71 o
  -7   6  18          7.27        -33.72        80.78 o
  -6   6  18        770.42        931.55       105.36 o
  -5   6  18         99.13         99.83        49.94 o
  -4   6  18        426.87        432.53        42.55 o
  -3   6  18          2.34         21.10        32.76 o
  -2   6  18         31.30         37.33        34.76 o
  -1   6  18        858.39        813.63        89.30 o
   0   6  18          9.47         58.82        24.64 o
   1   6  18         63.15         43.73        23.26 o
   2   6  18        808.35        892.64        67.57 o
   3   6  18          7.34        -45.59        49.17 o
   4   6  18        207.21        316.69        93.26 o
   5   6  18        417.17        429.25        71.90 o
   6   6  18        954.03        935.36       107.96 o
   7   6  18         34.68         13.08        67.22 o
  -7   7  18          0.49        -51.70        51.70 o
  -6   7  18        151.50        140.25        74.62 o
  -5   7  18         39.36        -20.28        54.61 o
  -4   7  18        695.24        714.08        52.87 o
  -3   7  18        142.34         60.31        31.32 o
  -2   7  18         28.63         36.49        51.17 o
  -1   7  18        883.79        875.92        44.72 o
   0   7  18        511.21        482.92        74.30 o
   1   7  18         46.29         38.96        19.35 o
   2   7  18       1757.09       1631.43        83.10 o
   3   7  18        910.13        906.50        65.21 o
   4   7  18       1043.66       1112.76       100.32 o
   5   7  18        384.02        378.27        68.45 o
   6   7  18          1.30        -18.94        42.87 o
   7   7  18         34.13         30.57        66.27 o
  -7   8  18         16.50          5.86        58.51 o
  -6   8  18        804.73        948.33       106.60 o
  -5   8  18        206.55        172.56        56.92 o
  -4   8  18        729.44        708.37        54.23 o
  -3   8  18        438.41        439.08        61.81 o
  -2   8  18        253.01        257.16        47.41 o
  -1   8  18        136.23        152.81        25.06 o
   0   8  18        395.38        400.86        37.63 o
   1   8  18        402.95        403.83        37.56 o
   2   8  18        685.14        679.30        51.61 o
   3   8  18          0.55         19.03        21.85 o
   4   8  18        264.47        237.81        53.01 o
   5   8  18        120.59         69.39        73.75 o
   6   8  18        173.93        171.12        51.90 o
   7   8  18          8.94        105.04        86.32 o
  -7   9  18          1.50         50.58        66.36 o
  -6   9  18       1350.51       1423.27       132.05 o
  -5   9  18        310.44        286.97        63.14 o
  -4   9  18        151.81        184.74        34.99 o
  -3   9  18        191.79        210.75        33.74 o
  -2   9  18        567.98        562.83        62.54 o
  -1   9  18        666.61        655.28        41.89 o
   0   9  18       2131.10       2107.98        81.36 o
   1   9  18         54.29         67.09        24.29 o
   2   9  18          0.65         28.47        15.77 o
   3   9  18        814.90        826.09        48.12 o
   4   9  18         50.28          9.71        67.96 o
   5   9  18        465.49        533.93       164.28 o
   6   9  18        201.03        195.51        56.90 o
  -7  10  18          1.64          3.64        61.98 o
  -6  10  18        551.52        379.22       100.89 o
  -5  10  18        300.87        247.87        60.36 o
  -4  10  18         44.86        -25.87        25.87 o
  -3  10  18         35.01         -3.24        22.40 o
  -2  10  18        529.45        420.98        60.28 o
  -1  10  18        247.80        249.74        28.86 o
   0  10  18        172.15        202.45        44.65 o
   1  10  18       2472.77       2430.32        90.93 o
   2  10  18        171.34        206.28        75.68 o
   3  10  18        257.19        281.15        85.40 o
   4  10  18          0.86        -77.05        77.05 o
   5  10  18        128.10        149.33        78.51 o
   6  10  18       1030.56       1113.51       113.13 o
  -7  11  18        230.41        185.84        99.01 o
  -6  11  18          5.99         84.25        67.02 o
  -5  11  18       1656.57       1529.39       177.68 o
  -4  11  18        542.83        500.03        51.15 o
  -3  11  18       3474.69       3228.46       118.51 o
  -2  11  18         55.66         36.14        31.21 o
  -1  11  18          3.61         25.19        24.05 o
   0  11  18         64.02         59.03        25.69 o
   1  11  18         85.22         58.42        25.56 o
   2  11  18        790.09        722.37       124.61 o
   3  11  18        877.97       1081.35       154.69 o
   4  11  18       1504.03       1763.85       200.68 o
   5  11  18       1291.20       1349.86       190.28 o
   6  11  18        176.55        181.20        99.75 o
  -6  12  18         39.26         38.50        58.36 o
  -5  12  18        169.82        113.60        65.33 o
  -4  12  18        425.61        472.85        66.67 o
  -3  12  18       2186.11       2136.19        99.55 o
  -2  12  18         23.90        -32.27        34.68 o
  -1  12  18         15.79          0.06        16.40 o
   0  12  18        271.20        279.54        37.94 o
   1  12  18        721.97        728.18       119.13 o
   2  12  18         45.36         21.59        51.14 o
   3  12  18          0.79        -27.13        57.27 o
   4  12  18        181.43        176.99        83.96 o
   5  12  18       1689.70       1276.28       187.43 o
   6  12  18         42.96        -42.86        67.42 o
  -6  13  18        357.56        578.29       126.11 o
  -5  13  18          0.22         54.03        71.08 o
  -4  13  18         18.56         37.03        68.00 o
  -3  13  18        218.68        134.78        78.63 o
  -2  13  18          0.08         46.75        52.43 o
  -1  13  18       1568.35       1573.56        78.51 o
   0  13  18        102.63         62.16        48.06 o
   1  13  18          1.12         42.87        45.88 o
   2  13  18         36.44        104.85        61.64 o
   3  13  18       1317.93       1199.49       161.80 o
   4  13  18       1045.48       1360.00       183.35 o
   5  13  18        633.84        501.98       129.08 o
   6  13  18         70.54        -64.16        64.16 o
  -6  14  18         95.27         87.95        77.36 o
  -5  14  18        118.72         26.24        63.69 o
  -4  14  18        631.73        676.65        78.00 o
  -3  14  18         59.18         79.35        44.45 o
  -2  14  18          5.61        -19.98        33.14 o
  -1  14  18        275.06        310.14        54.39 o
   0  14  18         10.62         -9.13        43.39 o
   1  14  18       1189.63        993.87       130.75 o
   2  14  18         96.82          0.23        48.43 o
   3  14  18        324.64        296.08        99.26 o
   4  14  18        262.57        159.66        75.82 o
   5  14  18       1770.63       1858.34       222.63 o
  -6  15  18        722.79        991.13       162.77 o
  -5  15  18        565.52        632.31       121.12 o
  -4  15  18        134.31        173.06        49.10 o
  -3  15  18        164.64        203.45       116.54 o
  -2  15  18        618.54        644.04        72.78 o
  -1  15  18        191.31        270.15        47.92 o
   0  15  18        574.75        587.15        96.75 o
   1  15  18        143.99        167.88        64.56 o
   2  15  18        319.07        349.12        93.40 o
   3  15  18       2952.37       2909.12       250.50 o
   4  15  18        112.25        147.30        85.60 o
   5  15  18         46.84         97.17        72.01 o
  -6  16  18          2.37        -68.73        68.73 o
  -5  16  18        580.85        803.62       138.19 o
  -4  16  18          1.19          7.73        37.43 o
  -3  16  18        611.03        561.95        73.88 o
  -2  16  18         31.83         80.23        39.33 o
  -1  16  18          0.29         34.88        30.50 o
   0  16  18        249.32        196.32        57.05 o
   1  16  18          7.19         61.83        54.74 o
   2  16  18         90.06        182.22        77.33 o
   3  16  18         95.20          3.65        60.25 o
   4  16  18         80.00        -45.48        65.81 o
   5  16  18        345.07        428.14       117.73 o
  -6  17  18        151.39        129.77        88.30 o
  -5  17  18         28.15        -26.65        51.64 o
  -4  17  18        104.54         92.04        57.80 o
  -3  17  18        103.46         67.34        48.53 o
  -2  17  18         36.31        -27.80        59.20 o
  -1  17  18        139.22        123.84        48.52 o
   0  17  18        378.54        402.50       107.22 o
   1  17  18        182.97        100.30        47.90 o
   2  17  18        308.57        258.35        83.59 o
   3  17  18        881.57        874.91       145.77 o
   4  17  18          8.84        -59.79        59.79 o
   5  17  18          5.10         27.36        72.46 o
  -5  18  18        682.12        919.03       156.90 o
  -4  18  18        204.45        304.94        89.81 o
  -3  18  18         98.12         78.67        52.87 o
  -2  18  18        352.09        268.78        82.81 o
  -1  18  18        244.08        190.24        49.16 o
   0  18  18         88.55        146.17        44.53 o
   1  18  18        271.72        230.84        70.76 o
   2  18  18          0.14         85.23        86.24 o
   3  18  18        826.87        743.29       139.29 o
   4  18  18        200.04        205.47        96.27 o
  -5  19  18         38.20        -68.39        68.39 o
  -4  19  18         99.44        216.56        55.95 o
  -3  19  18         45.25         44.12        64.35 o
  -2  19  18          1.57         31.49        63.08 o
  -1  19  18        263.42        340.06        62.93 o
   0  19  18        325.12        372.25        61.40 o
   1  19  18        436.43        487.22       100.03 o
   2  19  18         12.38         98.00        73.02 o
   3  19  18        732.03        610.85       128.89 o
   4  19  18        369.58        201.70        78.49 o
  -5  20  18        210.76        441.29       117.57 o
  -4  20  18         21.38         75.33        71.29 o
  -3  20  18          7.93         54.27        49.02 o
  -2  20  18          2.37        -68.73        68.73 o
  -1  20  18         10.51        -31.78        84.02 o
   0  20  18        114.69         89.62        45.75 o
   1  20  18        187.27        460.27       117.40 o
   2  20  18        179.45         88.89        68.42 o
   3  20  18         26.24         34.76        79.91 o
   4  20  18         78.88         20.42        58.52 o
  -4  21  18         87.94        289.98        98.50 o
  -3  21  18       1022.31       1033.65       109.42 o
  -2  21  18          0.42        -20.87        54.03 o
  -1  21  18        144.11        123.68        64.07 o
   0  21  18        147.19        115.40        68.89 o
   1  21  18         20.98        -43.30        43.30 o
   2  21  18        330.18        327.02        98.44 o
   3  21  18          0.59          5.53        60.43 o
  -4  22  18          0.05         30.33        53.47 o
  -3  22  18        893.06       1052.26       171.36 o
  -2  22  18         66.86          7.10        67.32 o
  -1  22  18        183.65        226.07        65.99 o
   0  22  18         16.06        -32.41        55.23 o
   1  22  18        282.40        287.88        89.51 o
   2  22  18          0.45         74.25        61.25 o
   3  22  18         62.30        124.74        68.54 o
  -3  23  18          0.30         10.93        62.49 o
  -2  23  18        166.59         51.01        55.33 o
  -1  23  18        138.21         97.58        51.04 o
   0  23  18        101.42         96.56        66.56 o
   1  23  18         13.60        -55.47        55.47 o
   3  23  18         82.72        -50.88        61.20 o
  -1  24  18         18.54        116.50        86.17 o
   0  24  18        169.75         88.74        57.41 o
   1  24  18        165.32        168.14       104.10 o
  -7   1  19          1.52        118.84        59.76 o
  -6   1  19         76.81         64.40        79.42 o
  -5   1  19       1264.26       1457.94       232.68 o
  -4   1  19       1023.56       1097.72       147.41 o
  -3   1  19       1724.81       1678.37       113.09 o
  -2   1  19        175.76        234.64        50.28 o
  -1   1  19       1166.22       1250.92        88.25 o
   0   1  19       5342.53       5291.06       172.50 o
   1   1  19        229.11        287.42        51.61 o
   2   1  19       1309.82       1167.79        95.48 o
   3   1  19         21.13         23.80        36.79 o
   4   1  19         62.59         14.12        39.58 o
   5   1  19       1092.82       1088.61       130.47 o
   6   1  19        433.58        415.93        99.13 o
   7   1  19         39.63         77.33        51.14 o
   8   1  19          4.07        -70.86        70.86 o
  -7   2  19         88.50         38.57        44.57 o
  -6   2  19          5.66        -43.89        53.27 o
  -5   2  19         66.82         14.69        41.91 o
  -4   2  19        190.45        140.16        66.49 o
  -3   2  19        204.46        156.77        44.95 o
  -2   2  19        873.99        994.09        87.42 o
  -1   2  19        604.08        567.41        63.88 o
   0   2  19       1252.88       1478.82        92.92 o
   1   2  19        157.61        226.39        75.16 o
   2   2  19        140.66        133.33        43.52 o
   3   2  19       1392.25       1252.49       106.41 o
   4   2  19        164.91        157.88        47.11 o
   5   2  19        206.74        160.18        99.54 o
   6   2  19         43.49        138.59        56.30 o
   7   2  19        176.74        176.30        95.48 o
   8   2  19          0.08        -66.72        74.08 o
  -7   3  19        515.69        683.96        99.15 o
  -6   3  19         17.62          6.60        48.91 o
  -5   3  19          3.10        -22.30        79.10 o
  -4   3  19        295.12        280.60        57.38 o
  -3   3  19       1382.39       1234.89        97.69 o
  -2   3  19       1843.79       1724.97       162.87 o
  -1   3  19        251.53        239.89        70.32 o
   0   3  19        401.05        431.11        53.95 o
   1   3  19        574.67        633.96        96.18 o
   2   3  19       1453.61       1305.94       103.60 o
   3   3  19        110.36        140.68        82.37 o
   4   3  19        140.60        208.72        56.53 o
   5   3  19         22.19         28.13        40.39 o
   6   3  19          0.61         55.83        46.99 o
   7   3  19        198.49        315.14        76.61 o
   8   3  19        296.60        310.63       106.05 o
  -7   4  19        568.55        611.63        88.61 o
  -6   4  19        184.96        215.68       120.64 o
  -5   4  19        205.19        183.22        51.30 o
  -4   4  19         95.75        115.30        46.50 o
  -3   4  19         12.39         15.26        35.57 o
  -2   4  19       3223.18       3306.34       147.93 o
  -1   4  19         67.86         63.09        37.03 o
   0   4  19        671.30        678.39        64.79 o
   1   4  19        417.90        375.54        58.68 o
   2   4  19       1733.78       1680.59        99.38 o
   3   4  19         38.85         75.25        40.17 o
   4   4  19         69.25        128.14        54.52 o
   5   4  19        272.95        169.96        62.43 o
   6   4  19        521.93        437.99        91.25 o
   7   4  19        125.85        -36.74        46.04 o
   8   4  19        210.85        369.81       109.98 o
  -7   5  19        173.64        228.61        90.65 o
  -6   5  19        120.72         95.87        55.75 o
  -5   5  19         36.77         32.09        39.25 o
  -4   5  19          1.91        -36.06        36.06 o
  -3   5  19       1866.51       1792.81       117.35 o
  -2   5  19         87.12        134.49        43.25 o
  -1   5  19          0.02         47.29        30.91 o
   0   5  19        495.18        502.67        37.40 o
   1   5  19          1.23        -22.79        25.19 o
   2   5  19        247.37        273.95        44.38 o
   3   5  19         57.08         21.13        42.02 o
   4   5  19          2.53         43.20        41.97 o
   5   5  19        375.18        375.96        69.28 o
   6   5  19          3.54        -39.28        39.28 o
   7   5  19        318.46        475.13        81.65 o
  -7   6  19         92.91         42.72        50.25 o
  -6   6  19          0.03          9.62        46.78 o
  -5   6  19       1043.90       1107.98       108.10 o
  -4   6  19        162.94        109.81        45.32 o
  -3   6  19       2305.56       2230.12       131.42 o
  -2   6  19        235.37        237.87        75.95 o
  -1   6  19         10.53          7.47        21.90 o
   0   6  19         49.24         51.75        21.95 o
   1   6  19        825.02        879.87        67.34 o
   2   6  19        213.17        226.81        40.76 o
   3   6  19       1208.77       1217.15       102.08 o
   4   6  19        346.11        289.32        56.62 o
   5   6  19          8.82         18.10        43.55 o
   6   6  19          0.01          9.16        45.32 o
   7   6  19          1.71        126.96        59.87 o
  -7   7  19         79.58        111.04        82.38 o
  -6   7  19         87.18         36.81        94.93 o
  -5   7  19         25.97         33.87        48.85 o
  -4   7  19          1.73         30.94        20.59 o
  -3   7  19        325.59        336.48        59.22 o
  -2   7  19        266.92        252.31        52.17 o
  -1   7  19        475.99        497.38        39.81 o
   0   7  19        178.68        175.03        28.51 o
   1   7  19        107.43         93.86        25.41 o
   2   7  19        296.16        272.60        40.71 o
   3   7  19        704.29        746.22        63.04 o
   4   7  19        770.31        754.49        87.63 o
   5   7  19        345.69        269.62        58.27 o
   6   7  19          4.93        -41.73        41.73 o
   7   7  19        164.73        202.04        88.98 o
  -7   8  19         99.38        -40.86        74.32 o
  -6   8  19        101.10         -3.66        61.08 o
  -5   8  19         11.23          8.64        47.41 o
  -4   8  19         20.28         70.76        25.29 o
  -3   8  19         31.89         31.18        30.13 o
  -2   8  19        225.27        227.78        46.27 o
  -1   8  19        196.26        205.38        30.34 o
   0   8  19       2896.01       2888.63        96.26 o
   1   8  19        177.17        167.12        32.44 o
   2   8  19         50.90         57.96        25.05 o
   3   8  19        102.05         67.97        39.87 o
   4   8  19       1692.59       1834.44       197.15 o
   5   8  19        303.01        300.33        58.74 o
   6   8  19        234.24        275.76       148.18 o
  -7   9  19        493.32        315.47       102.07 o
  -6   9  19        215.32        137.73        52.72 o
  -5   9  19       2429.03       2288.03       153.78 o
  -4   9  19        628.03        663.22        55.36 o
  -3   9  19         18.58         13.71        45.97 o
  -2   9  19        302.63        268.51        51.34 o
  -1   9  19         35.07         36.01        17.30 o
   0   9  19        643.93        688.11        49.34 o
   1   9  19         21.00         33.80        22.59 o
   2   9  19       3713.35       3477.35       107.38 o
   3   9  19        813.65        764.30        49.18 o
   4   9  19         38.28        -51.09        60.93 o
   5   9  19         15.81        -17.30        38.98 o
   6   9  19        519.93        474.20       109.96 o
  -6  10  19        125.05        189.96        91.64 o
  -5  10  19         19.82        -42.43        42.43 o
  -4  10  19       1343.13       1160.93        73.28 o
  -3  10  19        543.22        304.76        56.50 o
  -2  10  19         24.80         84.22        37.80 o
  -1  10  19       1831.86       1774.36        67.61 o
   0  10  19        153.71        123.99        39.57 o
   1  10  19        102.84        102.25        24.59 o
   2  10  19        303.84        391.86        67.58 o
   3  10  19        165.28         78.02        72.13 o
   4  10  19          4.18        -76.51        76.51 o
   5  10  19        166.31         75.38        75.38 o
   6  10  19        167.32        320.22       132.90 o
  -6  11  19          6.14        138.85        71.72 o
  -5  11  19          1.62        -43.19        58.12 o
  -4  11  19          3.82        -21.01        31.78 o
  -3  11  19         41.39         17.72        60.76 o
  -2  11  19        174.12        131.05        41.45 o
  -1  11  19        102.36         97.06        22.06 o
   0  11  19        217.54        188.15        51.02 o
   1  11  19        154.86        168.27        39.83 o
   2  11  19        464.23        336.88        87.32 o
   3  11  19        450.96        227.60        87.81 o
   4  11  19        341.31        241.33        85.25 o
   5  11  19        227.79        336.65        95.33 o
   6  11  19        122.61         90.74        89.41 o
  -6  12  19          8.09        169.62        82.30 o
  -5  12  19        141.97         62.17        55.28 o
  -4  12  19          4.40        -27.41        31.89 o
  -3  12  19       3578.08       3108.73       161.26 o
  -2  12  19        409.96        430.70        60.59 o
  -1  12  19       1059.14       1029.68        53.75 o
   0  12  19       1812.82       1877.67       121.34 o
   1  12  19         90.87        113.69        62.03 o
   2  12  19         18.20         14.12        52.13 o
   3  12  19          0.60         12.23        52.25 o
   4  12  19         72.84         89.91        82.30 o
   5  12  19       2469.51       2290.40       247.21 o
   6  12  19        430.29        248.79       104.22 o
  -6  13  19        504.85        653.88       140.23 o
  -5  13  19          6.82        -89.24        89.24 o
  -4  13  19        224.66        285.20        55.29 o
  -3  13  19          8.32        -39.83        39.83 o
  -2  13  19        297.08        186.66        73.34 o
  -1  13  19        218.64        283.12        96.52 o
   0  13  19        366.52        396.81        89.39 o
   1  13  19        126.92        127.56        58.14 o
   2  13  19        781.08        720.98       127.13 o
   3  13  19        393.06        467.30       112.43 o
   4  13  19       1120.18       1167.20       180.85 o
   5  13  19       2586.49       3170.34       285.27 o
  -6  14  19         90.34         29.58        64.72 o
  -5  14  19         42.64        160.71        77.05 o
  -4  14  19         22.42         36.34        41.65 o
  -3  14  19        663.07        671.06       191.30 o
  -2  14  19       1510.76       1615.40       178.79 o
  -1  14  19        137.64        157.79        44.08 o
   0  14  19       1320.21       1184.73       136.88 o
   1  14  19       1891.62       2080.53       188.89 o
   2  14  19        285.04        260.91        75.35 o
   3  14  19        513.62        384.68        96.16 o
   4  14  19       2421.57       2587.62       253.75 o
   5  14  19        806.05        785.55       151.45 o
  -6  15  19         20.07         60.69        53.39 o
  -5  15  19        152.41        220.88        88.33 o
  -4  15  19        704.03        660.73       114.60 o
  -3  15  19         37.49         75.87        38.37 o
  -2  15  19        142.26        251.87        92.06 o
  -1  15  19        934.99        828.87        91.89 o
   0  15  19        156.21        138.29        66.39 o
   1  15  19          0.22         36.88        51.49 o
   2  15  19        283.88        200.19        80.92 o
   3  15  19        296.14        324.64        95.71 o
   4  15  19        372.69        309.25       104.85 o
   5  15  19        520.33        430.11       113.10 o
  -5  16  19        113.60        189.64        92.68 o
  -4  16  19         17.79         86.90        69.99 o
  -3  16  19         40.06         81.80        43.33 o
  -2  16  19        121.70        210.06        91.69 o
  -1  16  19         83.84         85.21        32.36 o
   0  16  19          0.19         -2.58        30.31 o
   1  16  19        381.86        301.54        86.93 o
   2  16  19         41.12        -41.09        63.38 o
   3  16  19          2.85         57.05        82.94 o
   4  16  19         30.60         73.88        72.67 o
   5  16  19        422.56        389.50       112.51 o
  -5  17  19          3.29        -51.45        63.29 o
  -4  17  19        565.35        765.29       142.07 o
  -3  17  19        900.81       1028.31       147.68 o
  -2  17  19        253.83        288.52        95.30 o
  -1  17  19         67.81         92.48        37.13 o
   0  17  19        650.16        662.74        98.07 o
   1  17  19          0.01        -24.72        48.14 o
   2  17  19          4.90        -17.95        61.20 o
   3  17  19        991.47       1166.91       170.13 o
   4  17  19        106.32         67.01        72.46 o
  -5  18  19         82.28         64.22        55.59 o
  -4  18  19        441.81        459.94       116.16 o
  -3  18  19         93.84        278.92       111.88 o
  -2  18  19         62.83        -36.25        59.61 o
  -1  18  19         86.04        116.85        46.85 o
   0  18  19         56.31         95.61        38.29 o
   1  18  19         46.96         16.01        47.96 o
   2  18  19         15.54        -67.72        67.72 o
   3  18  19        414.90        397.83       108.74 o
   4  18  19         87.38        204.10        99.65 o
  -4  19  19       2373.48       2855.68       264.94 o
  -3  19  19        651.20        758.70       129.50 o
  -2  19  19        830.29        905.38       150.43 o
  -1  19  19        477.40        507.74        75.63 o
   0  19  19        188.13         89.02        33.62 o
   1  19  19          0.43        -14.94        47.01 o
   2  19  19         93.95        238.32        85.96 o
   3  19  19          7.06        151.84        78.80 o
   4  19  19         42.90         77.97        66.04 o
  -4  20  19          1.10         -0.64        55.49 o
  -3  20  19        204.26        379.07       100.89 o
  -2  20  19        424.52        359.99       101.84 o
  -1  20  19         66.37         88.30        44.10 o
   0  20  19          0.02         12.43        54.62 o
   1  20  19        139.78        231.94        86.41 o
   2  20  19         26.95         14.03        52.00 o
   3  20  19         92.27        -13.94        81.37 o
  -4  21  19         79.36        198.28        71.70 o
  -3  21  19        170.61        274.88       106.22 o
  -2  21  19         50.75         76.06        72.25 o
  -1  21  19         43.28          3.33        49.90 o
   0  21  19        404.55        370.51        97.89 o
   1  21  19         16.09         20.31        41.32 o
   2  21  19         84.75        120.47        81.59 o
   3  21  19          0.19        -30.99        59.30 o
  -3  22  19        429.33        509.23       121.43 o
  -2  22  19        273.96         45.66        65.95 o
  -1  22  19        380.61        440.14        72.91 o
   0  22  19         19.09          4.30        45.95 o
   1  22  19        262.58        280.45        87.85 o
   2  22  19         61.71        220.89        87.96 o
   3  22  19        397.35        459.40       123.63 o
  -1  23  19        478.09        513.66        79.01 o
   0  23  19        319.40        250.74        88.15 o
   1  23  19        214.28        429.41       115.32 o
  -1  24  19        101.49        183.96        95.96 o
   0  24  19        104.01        151.71        96.78 o
  -7   0  20         47.86         32.66        83.74 o
  -6   0  20        718.89        609.41       133.27 o
  -5   0  20        429.15        391.35        94.72 o
  -4   0  20         57.45         57.54        63.53 o
  -3   0  20        167.31         60.99        51.17 o
  -2   0  20      34025.74      34164.02       672.66 o
  -1   0  20        358.26        398.92        78.63 o
   0   0  20         38.07         30.20        50.20 o
   1   0  20      12315.45      12253.17       371.02 o
   2   0  20         24.75         42.60        55.57 o
   3   0  20        941.77        914.61       128.99 o
   4   0  20       1791.88       1886.76       188.88 o
   5   0  20       1475.59       1458.72       185.16 o
   6   0  20       2956.99       3055.42       268.31 o
   7   0  20        638.90        467.24       112.34 o
  -7   1  20          3.53         -3.70        71.73 o
  -6   1  20         55.67         38.63        43.79 o
  -5   1  20          1.82         -4.25        43.76 o
  -4   1  20       4806.48       5033.20       207.31 o
  -3   1  20        357.16        306.08        54.18 o
  -2   1  20       7791.91       7960.87       231.17 o
  -1   1  20         15.71        -17.98        35.73 o
   0   1  20         28.19        118.61        42.59 o
   1   1  20        650.66        597.02        71.34 o
   2   1  20        787.59        750.06        81.37 o
   3   1  20          7.46         49.18        44.70 o
   4   1  20        221.11        263.36        60.39 o
   5   1  20        294.87        498.00       197.29 o
   6   1  20        173.50        132.97        55.01 o
   7   1  20         96.62        130.82        59.03 o
  -7   2  20         23.29         41.08        43.62 o
  -6   2  20       1158.24       1309.36       124.63 o
  -5   2  20         22.77         27.84        37.37 o
  -4   2  20        972.51        924.59        94.41 o
  -3   2  20        245.38        246.93        54.88 o
  -2   2  20      14026.25      14273.13       322.87 o
  -1   2  20        274.12        301.02        52.27 o
   0   2  20        444.19        495.49        61.55 o
   1   2  20       1177.08       1147.07        88.13 o
   2   2  20          3.70        -38.93        38.93 o
   3   2  20        267.08        227.13        60.13 o
   4   2  20        156.57        181.53        54.22 o
   5   2  20        549.43        503.67       104.88 o
   6   2  20          0.18         15.06        41.10 o
   7   2  20         18.31        -33.46        45.29 o
   8   2  20         31.88        103.89        70.05 o
  -7   3  20          7.02         19.54        46.87 o
  -6   3  20       1526.92       1741.86       144.79 o
  -5   3  20         21.71         -2.54        49.24 o
  -4   3  20       3716.58       3603.60       178.14 o
  -3   3  20         20.59          5.18        33.66 o
  -2   3  20       1844.33       1745.49       111.27 o
  -1   3  20        127.55         72.90        24.65 o
   0   3  20        826.61        762.36        49.20 o
   1   3  20       2747.25       2749.60       127.93 o
   2   3  20         89.68         60.82        40.61 o
   3   3  20       1243.41       1272.50       109.32 o
   4   3  20         36.86         34.69        44.99 o
   5   3  20        122.51        184.40        84.27 o
   6   3  20        850.82        726.78        93.29 o
   7   3  20        313.91        226.45        67.30 o
   8   3  20       1133.20       1416.16       197.12 o
  -7   4  20         80.87         18.79       109.84 o
  -6   4  20        172.70        231.42        61.73 o
  -5   4  20         70.36         20.13        41.26 o
  -4   4  20        304.13        182.84        51.74 o
  -3   4  20        515.85        379.51        58.35 o
  -2   4  20         10.74         27.71        31.31 o
  -1   4  20       1430.83       1160.05       137.46 o
   0   4  20        135.10        187.17        30.02 o
   1   4  20        454.81        443.58        56.30 o
   2   4  20         15.60         61.02        33.50 o
   3   4  20        180.42        151.72        46.61 o
   4   4  20        155.60        141.65        67.88 o
   5   4  20        422.41        496.30        80.59 o
   6   4  20        225.17        174.27        63.21 o
   7   4  20         44.50         60.26        71.66 o
  -7   5  20         17.91         69.07        94.77 o
  -6   5  20          2.25        -29.59        53.93 o
[truncated: 121,067 more chars]
